# Supplementary material for: Integrative analysis of highly mutated genes in hepatitis B virus‐related hepatic carcinoma
Source: Cancer Med. 2020 Feb 4;9(7):2462–79. doi: 10.1002/cam4.2903 (PMC7131865; doi:10.1002/cam4.2903)
Supplement: Supplementary file 1 [file CAM4-9-2462-s001.xlsx]

## Sheet: Sheet1
Supplementary Table 1. The Baseline characteristics of HBV-related HCC patients
Patient ID	Gender	Age	Etiology	BCLC stage	Microvascular invasion	Tumour size (cm)	AFP (ng/ml)
BCB307T	Male	59	HBV	[0-A]	No	<=5	<=20
BCM269T	Male	67	HBV	[0-A]	No	<=5	<=20
BCM397T	Male	61	HBV	[0-A]	No	<=5	>20
BCM423T	Male	53	HBV	[0-A]	Yes	<=5	<=20
BCM565T	Male	51	HBV	[0-A]	No	<=5	<=20
BCM617T	Male	63	HBV	[0-A]	Yes	>5	>20
BCM643T	Male	50	HBV	[0-A]	Yes	<=5	>20
BCM689T	Male	63	HBV	[0-A]	Yes	<=5	>20
BCM703T	Male	74	HBV	[0-A]	No	<=5	>20
BCM739T	Male	62	HBV	[0-A]	Yes	<=5	>20
BCM791T	Male	62	HBV	[0-A]	Yes	>5	>20
CHC1079T	Male	60.4247	HBV	[0-A]	Yes	<=5	<=20
CHC1154T	Male	43.8767	HBV	[0-A]	Yes	>5	>20
CHC1191T	Male	58.4082	HBV	[0-A]	No	<=5	<=20
CHC1192T	Male	40.4274	HBV	[0-A]	Yes	>5	>20
CHC1210T	Female	43.1479	HBV	[0-A]	No	>5	<=20
CHC1211T	Female	31.9945	HBV	[0-A]	No	>5	>20
CHC1568T	Male	71.2027	HBV	[0-A]	Yes	<=5	<=20
CHC1597T	Male	40.611	HBV	[B-C]	Yes	>5	>20
CHC1700T	Male	62.7397	HBV	[0-A]	No	<=5	<=20
CHC1704T	Male	43.1562	HBV	[B-C]	Yes	>5	<=20
CHC1717T	Male	50.2795	HBV	[B-C]	Yes	>5	>20
CHC1749T	Male	66.2274	HBV	[B-C]	Yes	>5	>20
CHC1754T	Male	34.4795	HBV	[B-C]	Yes	>5	>20
CHC326T	Male	48.5753	HBV	[0-A]	No	<=5	NA
CHC736T	Male	77.4986	HBV	[0-A]	Yes	>5	>20
H050226	Male	41	HBV	[0-A]	Yes	>5	>20
H050267	Male	44	HBV	[0-A]	No	<=5	>20
H050313	Male	43	HBV	[0-A]	No	<=5	>20
H050329	Male	51	HBV	[0-A]	Yes	>5	<=20
H050350	Female	50	HBV	[0-A]	Yes	<=5	>20
H050401	Male	53	HBV	[0-A]	No	<=5	<=20
H050420	Male	56	HBV	[0-A]	No	<=5	>20
H050452	Female	71	HBV	[0-A]	No	>5	<=20
H050510	Male	63	HBV	[0-A]	Yes	<=5	<=20
H050566	Male	37	HBV	[0-A]	Yes	>5	>20
H050572	Male	53	HBV	[0-A]	Yes	<=5	>20
H050604	Female	57	HBV	[0-A]	No	>5	>20
H060030	Male	53	HBV	[0-A]	No	<=5	>20
H060098	Male	55	HBV	[0-A]	No	<=5	<=20
H060115	Female	57	HBV	[0-A]	Yes	<=5	>20
H060236	Male	46	HBV	[0-A]	No	<=5	<=20
H060264	Female	69	HBV	[0-A]	Yes	>5	>20
H060362	Male	54	HBV	[0-A]	No	<=5	<=20
H060509	Male	64	HBV	[0-A]	No	>5	>20
H060555	Male	66	HBV	[0-A]	No	<=5	<=20
H060607	Female	66	HBV	[0-A]	No	<=5	<=20
H060616	Male	55	HBV	[0-A]	Yes	>5	>20
H060617	Male	53	HBV	[0-A]	No	<=5	>20
H060664	Male	41	HBV	[0-A]	No	<=5	>20
H060670	Male	56	HBV	[0-A]	No	<=5	>20
H060674	Male	55	HBV	[0-A]	No	<=5	<=20
H060690	Male	51	HBV	[B-C]	No	<=5	<=20
H060795	Male	46	HBV	[0-A]	No	>5	<=20
H060859	Male	49	HBV	[0-A]	Yes	<=5	<=20
H061039	Female	50	HBV	[0-A]	No	<=5	<=20
H061142	Male	53	HBV	[0-A]	No	>5	<=20
H061840	Male	53	HBV	[0-A]	Yes	<=5	>20
H062024	Female	34	HBV	[0-A]	Yes	<=5	>20
H070487	Female	42	HBV	[0-A]	No	<=5	>20
H070599	Male	49	HBV	[0-A]	Yes	>5	>20
H071380	Male	50	HBV	[B-C]	No	<=5	>20
H071591	Male	51	HBV	[0-A]	No	<=5	<=20
H071859	Male	26	HBV	[0-A]	No	<=5	>20
H071899	Female	48	HBV	[0-A]	Yes	>5	>20
H071904	Male	44	HBV	[0-A]	No	<=5	>20
H071941	Male	59	HBV	[0-A]	No	<=5	>20
H072012	Male	62	HBV	[0-A]	Yes	>5	>20
H072032	Male	40	HBV	[0-A]	Yes	<=5	<=20
H072059	Male	45	HBV	[0-A]	No	<=5	>20
H072103	Male	48	HBV	[0-A]	No	<=5	<=20
H072441	Female	35	HBV	[0-A]	Yes	>5	>20
H072447	Female	60	HBV	[0-A]	No	<=5	<=20
H072511	Male	67	HBV	[B-C]	Yes	<=5	<=20
H072525	Female	30	HBV	[0-A]	Yes	>5	>20
H072543	Male	45	HBV	[0-A]	No	<=5	>20
H072601	Female	54	HBV	[0-A]	No	<=5	>20
H072623	Male	55	HBV	[0-A]	No	<=5	<=20
H072749	Male	64	HBV	[0-A]	No	<=5	>20
H072777	Female	50	HBV	[0-A]	No	<=5	>20
H072813	Male	41	HBV	[0-A]	No	>5	>20
H072820	Male	57	HBV	[B-C]	No	<=5	>20
H072849	Female	60	HBV	[0-A]	No	>5	>20
H072896	Male	46	HBV	[0-A]	No	<=5	>20
H072926	Male	52	HBV	[0-A]	Yes	<=5	<=20
H072932	Male	47	HBV	[0-A]	No	<=5	>20
H072961	Male	40	HBV	[0-A]	No	<=5	<=20
H072992	Female	59	HBV	[0-A]	Yes	>5	>20
H072999	Male	58	HBV	[0-A]	No	<=5	<=20
H080015	Female	41	HBV	[0-A]	Yes	>5	>20
H080025	Male	51	HBV	[0-A]	No	>5	<=20
H080037	Male	61	HBV	[0-A]	No	>5	<=20
H080061	Male	42	HBV	[0-A]	No	<=5	<=20
H080074	Male	46	HBV	[0-A]	Yes	>5	>20
H080174	Male	43	HBV	[0-A]	No	>5	<=20
H080196	Female	49	HBV	[0-A]	No	<=5	>20
H080204	Male	57	HBV	[0-A]	No	<=5	<=20
H080217	Male	53	HBV	[0-A]	Yes	>5	>20
H080486	Male	56	HBV	[B-C]	No	<=5	<=20
H080503	Male	37	HBV	[0-A]	Yes	<=5	>20
H080530	Male	53	HBV	[0-A]	No	<=5	>20
H080540	Female	42	HBV	[0-A]	Yes	<=5	>20
H080750	Female	54	HBV	[0-A]	No	<=5	>20
H080774	Male	57	HBV	[0-A]	No	<=5	>20
H080782	Male	44	HBV	[0-A]	No	>5	>20
H080854	Male	55	HBV	[0-A]	No	<=5	>20
H080895	Male	59	HBV	[B-C]	No	<=5	<=20
H080931	Female	62	HBV	[0-A]	No	<=5	>20
H080971	Female	54	HBV	[0-A]	Yes	<=5	>20
H081003	Male	63	HBV	[0-A]	No	<=5	>20
H081048	Male	66	HBV	[0-A]	No	<=5	>20
H081559	Male	54	HBV	[0-A]	No	<=5	>20
H090285	Male	49	HBV	[0-A]	No	<=5	<=20
H090528	Female	43	HBV	[0-A]	No	<=5	>20
H090798	Male	61	HBV	[0-A]	No	>5	<=20
H090866	Female	57	HBV	[0-A]	No	<=5	<=20
H090901	Male	66	HBV	[B-C]	No	<=5	<=20
H091225	Male	50	HBV	[0-A]	No	<=5	>20
H091269	Male	61	HBV	[0-A]	No	<=5	>20
H091309	Female	68	HBV	[0-A]	Yes	<=5	>20
H091449	Male	44	HBV	[0-A]	No	<=5	>20
H091469	Female	56	HBV	[0-A]	No	<=5	>20
H091547	Female	53	HBV	[0-A]	No	<=5	>20
H091652	Male	48	HBV	[0-A]	Yes	<=5	>20
H091665	Female	61	HBV	[0-A]	No	<=5	>20
H091689	Male	54	HBV	[0-A]	No	<=5	>20
H091730	Male	47	HBV	[0-A]	Yes	<=5	<=20
H091794	Male	60	HBV	[B-C]	No	>5	<=20
H091831	Female	52	HBV	[0-A]	No	<=5	>20
H091867	Male	67	HBV	[0-A]	No	<=5	<=20
H091869	Male	61	HBV	[0-A]	No	<=5	>20
H091908	Male	45	HBV	[0-A]	Yes	<=5	>20
H091920	Male	41	HBV	[0-A]	Yes	<=5	>20
H091972	Female	53	HBV	[0-A]	No	<=5	>20
H092093	Male	46	HBV	[0-A]	Yes	<=5	>20
H092293	Male	47	HBV	[0-A]	No	<=5	<=20
H092452	Male	48	HBV	[0-A]	No	<=5	<=20
H092610	Male	53	HBV	[0-A]	No	<=5	>20
H092773	Male	59	HBV	[B-C]	Yes	>5	>20
H092789	Male	57	HBV	[0-A]	Yes	<=5	>20
H092933	Male	53	HBV	[0-A]	Yes	>5	>20
H093001	Male	34	HBV	[0-A]	No	<=5	<=20
H093002	Male	55	HBV	[0-A]	No	<=5	<=20
H093030	Female	40	HBV	[0-A]	No	>5	>20
H093032	Male	62	HBV	[0-A]	No	<=5	<=20
H093134	Male	47	HBV	[0-A]	No	<=5	<=20
H093428	Male	51	HBV	[B-C]	Yes	>5	>20
H093471	Male	60	HBV	[0-A]	No	<=5	>20
H093528	Male	65	HBV	[0-A]	No	<=5	<=20
H093609	Male	59	HBV	[0-A]	No	<=5	>20
H093624	Female	62	HBV	[0-A]	No	<=5	>20
H093650	Male	58	HBV	[0-A]	No	<=5	<=20
H093770	Male	69	HBV	[0-A]	No	<=5	<=20
H093843	Male	57	HBV	[0-A]	No	<=5	<=20
H093867	Male	51	HBV	[0-A]	Yes	<=5	>20
H093904	Male	61	HBV	[0-A]	No	<=5	<=20
H104025	Female	54	HBV	[0-A]	No	<=5	>20
H104044	Male	51	HBV	[0-A]	Yes	<=5	>20
H104351	Male	40	HBV	[0-A]	No	<=5	<=20
H104362	Female	44	HBV	[0-A]	No	<=5	>20
H104490	Male	68	HBV	[0-A]	No	<=5	>20
H104529	Male	63	HBV	[0-A]	Yes	>5	<=20
H104572	Male	46	HBV	[0-A]	Yes	<=5	<=20
H104656	Female	48	HBV	[0-A]	No	<=5	<=20
H104773	Male	43	HBV	[0-A]	No	<=5	>20
H105140	Female	57	HBV	[0-A]	No	<=5	>20
H110058	Male	43	HBV	[0-A]	Yes	<=5	<=20
H110061	Male	62	HBV	[0-A]	No	<=5	<=20
H110104	Male	52	HBV	[0-A]	Yes	>5	>20
H110134	Male	51	HBV	[0-A]	No	<=5	<=20
H110146	Male	52	HBV	[0-A]	No	<=5	<=20
H110261	Male	55	HBV	[0-A]	No	<=5	<=20
H110362	Male	56	HBV	[0-A]	Yes	<=5	>20
H110379	Male	67	HBV	[0-A]	Yes	<=5	<=20
H110451	Female	46	HBV	[0-A]	No	<=5	<=20
H110467	Female	68	HBV	[0-A]	No	<=5	<=20
H110669	Male	37	HBV	[0-A]	Yes	<=5	>20
H110702	Female	51	HBV	[0-A]	Yes	>5	<=20
H110772	Male	51	HBV	[0-A]	Yes	<=5	>20
H110773	Male	69	HBV	[0-A]	No	<=5	>20
H110795	Male	54	HBV	[0-A]	No	<=5	<=20
H110908	Male	53	HBV	[0-A]	No	<=5	<=20
H111183	Male	64	HBV	[0-A]	No	<=5	>20
H111362	Female	57	HBV	[0-A]	No	<=5	<=20
H111720	Male	42	HBV	[0-A]	No	<=5	>20
H111889	Male	48	HBV	[0-A]	No	<=5	<=20
H112288	Male	64	HBV	[0-A]	Yes	<=5	<=20
H112290	Male	64	HBV	[0-A]	No	<=5	<=20
H112345	Female	58	HBV	[0-A]	No	<=5	>20
H112352	Male	61	HBV	[0-A]	No	<=5	<=20
H112562	Male	62	HBV	[0-A]	Yes	>5	>20
H112665	Female	51	HBV	[0-A]	No	<=5	>20
H112971	Male	52	HBV	[0-A]	Yes	>5	>20
TCGA-BC-A10W	Male	50	HBV	NA	NA	NA	>20
TCGA-BW-A5NP	Female	26	HBV	NA	Yes	NA	>20
TCGA-CC-A9FU	Female	52	HBV	NA	NA	NA	NA
TCGA-DD-A116	Male	68	HBV	NA	NA	NA	>20
TCGA-DD-A119	Male	40	HBV	NA	Yes	NA	>20
TCGA-DD-A1EA	Male	68	HBV	NA	Yes	NA	<=20
TCGA-DD-A1EH	Male	23	HBV	NA	No	NA	>20
TCGA-DD-A1EI	Male	46	HBV	NA	No	NA	>20
TCGA-DD-A1EL	Male	23	HBV	NA	No	NA	<=20
TCGA-DD-A4NK	Female	80	HBV	NA	No	NA	<=20
TCGA-DD-AAC8	Male	72	HBV	NA	Yes	NA	<=20
TCGA-DD-AAC9	Male	51	HBV	NA	No	NA	<=20
TCGA-DD-AACA	Male	65	HBV	NA	No	NA	<=20
TCGA-DD-AACB	Female	74	HBV	NA	Yes	NA	>20
TCGA-DD-AACC	Male	61	HBV	NA	No	NA	>20
TCGA-DD-AACD	Male	48	HBV	NA	Yes	NA	<=20
TCGA-DD-AACE	Male	62	HBV	NA	No	NA	<=20
TCGA-DD-AACG	Male	52	HBV	NA	Yes	NA	>20
TCGA-DD-AACH	Male	69	HBV	NA	Yes	NA	<=20
TCGA-DD-AACK	Male	70	HBV	NA	Yes	NA	<=20
TCGA-DD-AACM	Male	48	HBV	NA	No	NA	<=20
TCGA-DD-AACN	Male	32	HBV	NA	No	NA	>20
TCGA-DD-AACO	Male	40	HBV	NA	No	NA	<=20
TCGA-DD-AACQ	Male	50	HBV	NA	No	NA	<=20
TCGA-DD-AACS	Male	39	HBV	NA	No	NA	<=20
TCGA-DD-AACT	Female	69	HBV	NA	No	NA	<=20
TCGA-DD-AACU	Male	59	HBV	NA	No	NA	>20
TCGA-DD-AACY	Male	61	HBV	NA	No	NA	>20
TCGA-DD-AAD0	Female	73	HBV	NA	No	NA	<=20
TCGA-DD-AAD2	Male	66	HBV	NA	Yes	NA	>20
TCGA-DD-AAD6	Male	66	HBV	NA	No	NA	NA
TCGA-DD-AADA	Female	66	HBV	NA	No	NA	>20
TCGA-DD-AADB	Male	51	HBV	NA	No	NA	>20
TCGA-DD-AADC	Male	53	HBV	NA	No	NA	>20
TCGA-DD-AADD	Male	51	HBV	NA	No	NA	>20
TCGA-DD-AADE	Male	50	HBV	NA	Yes	NA	<=20
TCGA-DD-AADF	Female	64	HBV	NA	No	NA	>20
TCGA-DD-AADI	Female	43	HBV	NA	No	NA	>20
TCGA-DD-AADK	Female	68	HBV	NA	Yes	NA	>20
TCGA-DD-AADP	Male	45	HBV	NA	Yes	NA	<=20
TCGA-DD-AADW	Male	48	HBV	NA	No	NA	>20
TCGA-DD-AADY	Female	55	HBV	NA	No	NA	<=20
TCGA-DD-AAE0	Female	45	HBV	NA	No	NA	>20
TCGA-DD-AAE1	Male	52	HBV	NA	No	NA	>20
TCGA-DD-AAE2	Male	51	HBV	NA	No	NA	>20
TCGA-DD-AAE4	Female	49	HBV	NA	No	NA	<=20
TCGA-DD-AAE8	Male	45	HBV	NA	No	NA	<=20
TCGA-DD-AAEE	Male	55	HBV	NA	No	NA	<=20
TCGA-DD-AAEI	Male	72	HBV	NA	No	NA	>20
TCGA-DD-AAEK	Male	51	HBV	NA	No	NA	>20
TCGA-DD-AAVP	Male	48	HBV	NA	No	NA	<=20
TCGA-DD-AAVQ	Male	38	HBV	NA	No	NA	>20
TCGA-DD-AAVR	Male	44	HBV	NA	No	NA	>20
TCGA-DD-AAVS	Male	56	HBV	NA	No	NA	>20
TCGA-DD-AAVU	Male	46	HBV	NA	Yes	NA	<=20
TCGA-DD-AAVV	Male	56	HBV	NA	Yes	NA	<=20
TCGA-DD-AAVW	Male	35	HBV	NA	No	NA	>20
TCGA-DD-AAVX	Male	38	HBV	NA	Yes	NA	<=20
TCGA-DD-AAVZ	Male	38	HBV	NA	No	NA	>20
TCGA-DD-AAW0	Male	54	HBV	NA	No	NA	<=20
TCGA-ED-A459	Male	47	HBV	NA	Yes	NA	>20
TCGA-ED-A4XI	Male	58	HBV	NA	Yes	NA	>20
TCGA-ED-A5KG	Female	60	HBV	NA	Yes	NA	>20
TCGA-ED-A66Y	Female	51	HBV	NA	Yes	NA	>20
TCGA-ED-A7PX	Female	48	HBV	NA	Yes	NA	>20
TCGA-ED-A7PY	Female	20	HBV	NA	Yes	NA	<=20
TCGA-ED-A7PZ	Male	61	HBV	NA	Yes	NA	<=20
TCGA-ED-A7XP	Female	53	HBV	NA	Yes	NA	<=20
TCGA-G3-A25U	Female	63	HBV	NA	No	NA	<=20
TCGA-G3-A25X	Male	73	HBV	NA	No	NA	<=20
TCGA-G3-A25Y	Female	52	HBV	NA	No	NA	>20
TCGA-G3-A25Z	Male	58	HBV	NA	No	NA	>20
TCGA-G3-A3CH	Male	53	HBV	NA	No	NA	>20
TCGA-G3-A3CK	Male	61	HBV	NA	No	NA	<=20
TCGA-G3-AAV0	Male	58	HBV	NA	No	NA	<=20
TCGA-G3-AAV1	Male	51	HBV	NA	Yes	NA	<=20
TCGA-G3-AAV4	Female	83	HBV	NA	No	NA	<=20
TCGA-G3-AAV6	Female	53	HBV	NA	Yes	NA	>20
TCGA-G3-AAV7	Male	38	HBV	NA	Yes	NA	<=20
TCGA-QA-A7B7	Male	48	HBV	NA	Yes	NA	>20
TCGA-RC-A7S9	Female	47	HBV	NA	No	NA	<=20
TCGA-RC-A7SB	Male	53	HBV	NA	No	NA	<=20
TCGA-RC-A7SH	Male	42	HBV	NA	Yes	NA	>20
TCGA-UB-A7ME	Male	51	HBV	NA	No	NA	>20
TCGA-XR-A8TC	Female	43	HBV	NA	No	NA	>20
TCGA-XR-A8TF	Male	74	HBV	NA	No	NA	>20
TCGA-ZP-A9CZ	Male	72	HBV	NA	No	NA	<=20
Note: NA: not available.
