# Supplementary material for: Integrative analysis of highly mutated genes in hepatitis B virus‐related hepatic carcinoma
Source: Cancer Med. 2020 Feb 4;9(7):2462–79. doi: 10.1002/cam4.2903 (PMC7131865; doi:10.1002/cam4.2903)
Supplement: Supplementary file 3 [file CAM4-9-2462-s003.xlsx]

## Sheet: Sheet1
Supplementary Table 3. The details of GO terms of highly mutated genes
source	term_name	term_id	adjusted_p_value	intersection_size	intersections
GO:BP	multicellular organismal process	GO:0032501	4.91596e-05	56	ALB,ANK3,APOB,ARID1A,AXIN1,COL11A1,COL12A1,CSMD3,CTNNB1,CUBN,DMD,DNAH5,SYNE2,DOCK2,EYS,FAT2,FBN2,FLG,FLG2,FMN2,HERC1,HERC2,HMCN1,HSPG2,HYDIN,KIAA1109,KMT2D,LRP1,MACF1,SDK1,OBSCN,PCLO,PREX2,PRKDC,PTPRB,RB1,RYR1,RYR2,RYR3,SYNE1,TERT,PCDH15,TP53,TTN,VCAN,XIRP2,ACAN,ARID2,DYNC2H1,LAMA1,LAMA2,MUC4,MYCBP2,MYH6,NAV3,NEB
GO:BP	cellular component organization	GO:0016043	6.37367e-06	52	AHNAK,ALB,ANK3,APOB,ARID1A,AXIN1,COL11A1,COL12A1,CSMD3,CTNNB1,DMD,DNAH5,DNAH7,SYNE2,DNAH8,DNAH9,DOCK2,DST,FBN2,FMN2,HERC1,HSPG2,HYDIN,KIAA1109,KMT2D,LRP1,MACF1,SDK1,MDN1,OBSCN,PCLO,PREX2,PRKDC,RB1,RYR1,RYR3,SYNE1,TERT,PCDH15,TP53,TTN,VCAN,XIRP2,ACAN,ARID2,DYNC2H1,LAMA1,LAMA2,MYCBP2,MYH6,NAV3,NEB
GO:BP	cellular component organization or biogenesis	GO:0071840	1.93467e-05	52	AHNAK,ALB,ANK3,APOB,ARID1A,AXIN1,COL11A1,COL12A1,CSMD3,CTNNB1,DMD,DNAH5,DNAH7,SYNE2,DNAH8,DNAH9,DOCK2,DST,FBN2,FMN2,HERC1,HSPG2,HYDIN,KIAA1109,KMT2D,LRP1,MACF1,SDK1,MDN1,OBSCN,PCLO,PREX2,PRKDC,RB1,RYR1,RYR3,SYNE1,TERT,PCDH15,TP53,TTN,VCAN,XIRP2,ACAN,ARID2,DYNC2H1,LAMA1,LAMA2,MYCBP2,MYH6,NAV3,NEB
GO:BP	anatomical structure development	GO:0048856	3.06337e-05	49	ANK3,APOB,ARID1A,AXIN1,COL11A1,COL12A1,CSMD3,CTNNB1,DMD,DNAH5,SYNE2,DOCK2,EYS,FBN2,FLG,FLG2,FMN2,HERC1,HSPG2,HYDIN,KIAA1109,KMT2D,LRP1,MACF1,SDK1,OBSCN,PCLO,PREX2,PRKDC,PTPRB,RB1,RYR1,RYR2,SYNE1,TERT,PCDH15,TP53,TTN,VCAN,XIRP2,ACAN,ARID2,DYNC2H1,LAMA1,LAMA2,MYCBP2,MYH6,NAV3,NEB
GO:BP	developmental process	GO:0032502	0.000354692	49	ANK3,APOB,ARID1A,AXIN1,COL11A1,COL12A1,CSMD3,CTNNB1,DMD,DNAH5,SYNE2,DOCK2,EYS,FBN2,FLG,FLG2,FMN2,HERC1,HSPG2,HYDIN,KIAA1109,KMT2D,LRP1,MACF1,SDK1,OBSCN,PCLO,PREX2,PRKDC,PTPRB,RB1,RYR1,RYR2,SYNE1,TERT,PCDH15,TP53,TTN,VCAN,XIRP2,ACAN,ARID2,DYNC2H1,LAMA1,LAMA2,MYCBP2,MYH6,NAV3,NEB
GO:BP	multicellular organism development	GO:0007275	2.10257e-05	47	ANK3,APOB,ARID1A,AXIN1,COL11A1,COL12A1,CSMD3,CTNNB1,DMD,DNAH5,SYNE2,DOCK2,FBN2,FLG,FLG2,FMN2,HERC1,HSPG2,HYDIN,KIAA1109,KMT2D,LRP1,MACF1,SDK1,OBSCN,PCLO,PREX2,PRKDC,PTPRB,RB1,RYR1,RYR2,TERT,PCDH15,TP53,TTN,VCAN,XIRP2,ACAN,ARID2,DYNC2H1,LAMA1,LAMA2,MYCBP2,MYH6,NAV3,NEB
GO:BP	system development	GO:0048731	0.000117983	43	ANK3,APOB,ARID1A,COL11A1,COL12A1,CSMD3,CTNNB1,DMD,DNAH5,SYNE2,DOCK2,FBN2,FLG,FLG2,HERC1,HSPG2,HYDIN,KMT2D,LRP1,MACF1,SDK1,PCLO,PREX2,PRKDC,PTPRB,RB1,RYR1,RYR2,TERT,PCDH15,TP53,TTN,VCAN,XIRP2,ACAN,ARID2,DYNC2H1,LAMA1,LAMA2,MYCBP2,MYH6,NAV3,NEB
GO:BP	cell differentiation	GO:0030154	6.27695e-05	40	ANK3,APOB,ARID1A,COL11A1,COL12A1,CSMD3,CTNNB1,DMD,SYNE2,DOCK2,FBN2,FLG,FMN2,HERC1,HSPG2,HYDIN,KIAA1109,KMT2D,LRP1,MACF1,SDK1,OBSCN,PREX2,PRKDC,RB1,RYR1,SYNE1,TERT,PCDH15,TP53,TTN,VCAN,ACAN,DYNC2H1,LAMA1,LAMA2,MYCBP2,MYH6,NAV3,NEB
GO:BP	cellular developmental process	GO:0048869	0.000228543	40	ANK3,APOB,ARID1A,COL11A1,COL12A1,CSMD3,CTNNB1,DMD,SYNE2,DOCK2,FBN2,FLG,FMN2,HERC1,HSPG2,HYDIN,KIAA1109,KMT2D,LRP1,MACF1,SDK1,OBSCN,PREX2,PRKDC,RB1,RYR1,SYNE1,TERT,PCDH15,TP53,TTN,VCAN,ACAN,DYNC2H1,LAMA1,LAMA2,MYCBP2,MYH6,NAV3,NEB
GO:BP	anatomical structure morphogenesis	GO:0009653	1.40676e-06	34	ANK3,APOB,ARID1A,COL11A1,COL12A1,CTNNB1,DMD,FBN2,FLG2,HERC1,HSPG2,LRP1,MACF1,SDK1,OBSCN,PREX2,PRKDC,PTPRB,RB1,RYR1,RYR2,TERT,PCDH15,TP53,TTN,XIRP2,ACAN,ARID2,DYNC2H1,LAMA1,LAMA2,MYCBP2,MYH6,NEB
GO:BP	cellular component assembly	GO:0022607	0.000243071	32	AHNAK,ALB,ANK3,APOB,AXIN1,CTNNB1,DMD,DNAH5,DNAH7,SYNE2,DNAH8,DST,FMN2,HYDIN,KMT2D,LRP1,MACF1,SDK1,MDN1,OBSCN,PCLO,RB1,RYR1,RYR3,TERT,PCDH15,TP53,TTN,DYNC2H1,MYH6,NAV3,NEB
GO:BP	cellular component biogenesis	GO:0044085	0.00144097	32	AHNAK,ALB,ANK3,APOB,AXIN1,CTNNB1,DMD,DNAH5,DNAH7,SYNE2,DNAH8,DST,FMN2,HYDIN,KMT2D,LRP1,MACF1,SDK1,MDN1,OBSCN,PCLO,RB1,RYR1,RYR3,TERT,PCDH15,TP53,TTN,DYNC2H1,MYH6,NAV3,NEB
GO:BP	animal organ development	GO:0048513	0.0177343	32	ARID1A,COL11A1,COL12A1,CTNNB1,DMD,DNAH5,SYNE2,DOCK2,FBN2,FLG,FLG2,HERC1,HSPG2,HYDIN,KMT2D,LRP1,SDK1,PRKDC,RB1,RYR1,RYR2,PCDH15,TP53,TTN,XIRP2,ACAN,ARID2,DYNC2H1,LAMA1,LAMA2,MYH6,NEB
GO:BP	cell development	GO:0048468	4.81034e-05	28	ANK3,COL11A1,COL12A1,CSMD3,CTNNB1,DMD,FMN2,HERC1,HYDIN,KMT2D,LRP1,MACF1,SDK1,OBSCN,PREX2,PRKDC,RB1,RYR1,TERT,PCDH15,TP53,TTN,ACAN,LAMA1,LAMA2,MYCBP2,MYH6,NEB
GO:BP	nervous system development	GO:0007399	0.000330606	28	ANK3,APOB,ARID1A,CSMD3,CTNNB1,DMD,DNAH5,SYNE2,HERC1,HSPG2,HYDIN,LRP1,MACF1,SDK1,PCLO,PREX2,PRKDC,RB1,TERT,PCDH15,TP53,VCAN,ACAN,DYNC2H1,LAMA1,LAMA2,MYCBP2,NAV3
GO:BP	tissue development	GO:0009888	0.000291937	26	ARID1A,COL11A1,COL12A1,CTNNB1,DMD,EYS,FBN2,FLG,FLG2,HSPG2,HYDIN,KIAA1109,PRKDC,RB1,RYR1,RYR2,PCDH15,TP53,TTN,XIRP2,ACAN,ARID2,LAMA1,LAMA2,MYH6,NEB
GO:BP	movement of cell or subcellular component	GO:0006928	0.00413776	25	APOB,CTNNB1,DMD,DNAH5,DNAH7,SYNE2,DNAH8,DNAH9,DST,FAT2,FMN2,HYDIN,LRP1,MACF1,RYR2,TERT,TTN,ARID2,DYNC2H1,LAMA1,LAMA2,MYCBP2,MYH6,NAV3,NEB
GO:BP	protein-containing complex subunit organization	GO:0043933	0.0105553	24	AHNAK,ALB,APOB,ARID1A,AXIN1,COL11A1,COL12A1,CTNNB1,DMD,DNAH5,DNAH7,DNAH8,FMN2,KMT2D,MDN1,RB1,RYR1,RYR3,TERT,TP53,TTN,ACAN,ARID2,NAV3
GO:BP	cytoskeleton organization	GO:0007010	7.17231e-06	23	ANK3,CTNNB1,DMD,DNAH5,DNAH7,SYNE2,DNAH8,DOCK2,DST,FMN2,HYDIN,LRP1,MACF1,OBSCN,PCLO,SYNE1,PCDH15,TTN,XIRP2,MYCBP2,MYH6,NAV3,NEB
GO:BP	circulatory system development	GO:0072359	3.24088e-06	22	APOB,ARID1A,COL11A1,CTNNB1,DNAH5,HSPG2,LRP1,PRKDC,PTPRB,RB1,RYR1,RYR2,TERT,TP53,TTN,XIRP2,ACAN,ARID2,DYNC2H1,LAMA1,MYH6,NEB
GO:BP	cell projection organization	GO:0030030	0.000512097	22	ANK3,CSMD3,CTNNB1,DMD,DNAH5,DNAH7,SYNE2,DNAH8,DNAH9,HERC1,HYDIN,LRP1,MACF1,SDK1,PREX2,RB1,PCDH15,DYNC2H1,LAMA1,LAMA2,MYCBP2,NAV3
GO:BP	plasma membrane bounded cell projection organization	GO:0120036	0.00150418	21	ANK3,CSMD3,CTNNB1,DMD,DNAH5,DNAH7,SYNE2,DNAH8,HERC1,HYDIN,LRP1,MACF1,SDK1,PREX2,RB1,PCDH15,DYNC2H1,LAMA1,LAMA2,MYCBP2,NAV3
GO:BP	cell adhesion	GO:0007155	0.00948051	19	ANK3,COL12A1,COL6A6,CTNNB1,DMD,DST,FAT2,FLG2,HMCN1,LRP1,MACF1,SDK1,MUC16,PCDH15,VCAN,ACAN,LAMA1,LAMA2,MUC4
GO:BP	biological adhesion	GO:0022610	0.010189	19	ANK3,COL12A1,COL6A6,CTNNB1,DMD,DST,FAT2,FLG2,HMCN1,LRP1,MACF1,SDK1,MUC16,PCDH15,VCAN,ACAN,LAMA1,LAMA2,MUC4
GO:BP	animal organ morphogenesis	GO:0009887	0.000775303	18	ARID1A,COL11A1,COL12A1,CTNNB1,FBN2,HSPG2,SDK1,RYR1,RYR2,PCDH15,TP53,TTN,XIRP2,ACAN,ARID2,LAMA1,LAMA2,MYH6
GO:BP	heart development	GO:0007507	4.85551e-06	16	ARID1A,COL11A1,CTNNB1,DNAH5,PRKDC,RB1,RYR1,RYR2,TP53,TTN,XIRP2,ACAN,ARID2,DYNC2H1,MYH6,NEB
GO:BP	cellular component morphogenesis	GO:0032989	0.0430413	16	ANK3,COL12A1,CTNNB1,DMD,LRP1,MACF1,OBSCN,PREX2,RB1,PCDH15,TTN,LAMA1,LAMA2,MYCBP2,MYH6,NEB
GO:BP	central nervous system development	GO:0007417	0.0359589	15	ARID1A,CTNNB1,DMD,DNAH5,SYNE2,HERC1,HSPG2,HYDIN,LRP1,PRKDC,TP53,VCAN,ACAN,DYNC2H1,MYCBP2
GO:BP	embryo development	GO:0009790	0.0448277	15	APOB,ARID1A,COL11A1,COL12A1,CTNNB1,FBN2,PRKDC,RYR2,PCDH15,TP53,ARID2,DYNC2H1,LAMA1,LAMA2,MYH6
GO:BP	muscle structure development	GO:0061061	0.00162959	14	ARID1A,COL11A1,CTNNB1,DMD,OBSCN,RB1,RYR1,RYR2,SYNE1,TTN,XIRP2,LAMA2,MYH6,NEB
GO:BP	striated muscle tissue development	GO:0014706	0.000196056	12	ARID1A,COL11A1,CTNNB1,DMD,RB1,RYR1,RYR2,TTN,XIRP2,ARID2,MYH6,NEB
GO:BP	muscle tissue development	GO:0060537	0.000309752	12	ARID1A,COL11A1,CTNNB1,DMD,RB1,RYR1,RYR2,TTN,XIRP2,ARID2,MYH6,NEB
GO:BP	extracellular structure organization	GO:0043062	0.000479195	12	ALB,APOB,COL11A1,COL12A1,FBN2,HSPG2,LRP1,RB1,VCAN,ACAN,LAMA1,LAMA2
GO:BP	muscle organ development	GO:0007517	0.00240946	11	COL11A1,CTNNB1,DMD,RB1,RYR1,RYR2,TTN,XIRP2,LAMA2,MYH6,NEB
GO:BP	maintenance of location	GO:0051235	0.00393176	10	ALB,ANK3,APOB,DMD,SYNE2,FBN2,RYR1,RYR2,RYR3,SYNE1
GO:BP	extracellular matrix organization	GO:0030198	0.00850714	10	COL11A1,COL12A1,FBN2,HSPG2,LRP1,RB1,VCAN,ACAN,LAMA1,LAMA2
GO:BP	muscle cell differentiation	GO:0042692	0.0120422	10	ARID1A,CTNNB1,DMD,OBSCN,RB1,RYR1,SYNE1,TTN,MYH6,NEB
GO:BP	heart morphogenesis	GO:0003007	0.00317513	9	COL11A1,CTNNB1,RYR1,RYR2,TP53,TTN,XIRP2,ARID2,MYH6
GO:BP	microtubule-based movement	GO:0007018	0.00698321	9	DNAH5,DNAH7,SYNE2,DNAH8,DNAH9,DST,FMN2,HYDIN,DYNC2H1
GO:BP	cardiac muscle tissue development	GO:0048738	0.0137006	8	ARID1A,COL11A1,RYR2,TTN,XIRP2,ARID2,MYH6,NEB
GO:BP	cardiac muscle tissue morphogenesis	GO:0055008	0.0191361	5	COL11A1,RYR2,TTN,XIRP2,MYH6
GO:BP	muscle fiber development	GO:0048747	0.0206381	5	DMD,RYR1,TTN,MYH6,NEB
GO:BP	muscle tissue morphogenesis	GO:0060415	0.0469053	5	COL11A1,RYR2,TTN,XIRP2,MYH6
GO:BP	cellular response to caffeine	GO:0071313	0.0211632	3	RYR1,RYR2,RYR3
GO:BP	cellular response to purine-containing compound	GO:0071415	0.0499892	3	RYR1,RYR2,RYR3
GO:CC	organelle part	GO:0044422	0.032445	56	ABCA13,AHNAK,AHNAK2,ALB,ANK3,APOB,ARID1A,COL11A1,COL12A1,CTNNB1,CUBN,DMD,DNAH5,DNAH7,SYNE2,DNAH8,DNAH9,DOCK2,DST,EYS,FLG,FLG2,FMN2,HERC2,HSPG2,HYDIN,KMT2D,LRP1,MACF1,MDN1,MUC16,MUC17,NBEA,OBSCN,PRKDC,PTPRB,RB1,RYR1,RYR2,RYR3,SYNE1,TERT,PCDH15,TP53,TTN,ZFHX4,UBR4,VCAN,XIRP2,ACAN,ARID2,DYNC2H1,MUC4,MYH6,NAV3,NEB
GO:CC	cytoplasmic part	GO:0044444	0.0353098	55	ABCA13,AHNAK,AHNAK2,ALB,ANK3,APOB,AXIN1,COL11A1,COL12A1,CTNNB1,CUBN,DMD,DNAH5,DNAH7,SYNE2,DNAH8,DNAH9,DOCK2,DST,FAT2,FLG,FLG2,FMN2,HERC1,HERC2,HMCN1,HSPG2,HYDIN,LRP1,MACF1,MDN1,MUC16,MUC17,NBEA,OBSCN,PCLO,PKHD1L1,PREX2,PRKDC,PTPRB,RYR1,RYR2,RYR3,SYNE1,TERT,TP53,TTN,UBR4,VCAN,XIRP2,ACAN,DYNC2H1,MUC4,MYH6,NEB
GO:CC	intracellular non-membrane-bounded organelle	GO:0043232	0.000443618	39	AHNAK,AHNAK2,ANK3,ARID1A,CTNNB1,DMD,DNAH5,DNAH7,SYNE2,DNAH8,DNAH9,DOCK2,DST,EYS,FLG,FMN2,HERC2,HYDIN,MACF1,MDN1,OBSCN,PCLO,PRKDC,RB1,RYR1,RYR2,RYR3,SYNE1,TERT,TP53,TTN,ZFHX4,UBR4,XIRP2,DYNC2H1,MYCBP2,MYH6,NAV3,NEB
GO:CC	non-membrane-bounded organelle	GO:0043228	0.000466168	39	AHNAK,AHNAK2,ANK3,ARID1A,CTNNB1,DMD,DNAH5,DNAH7,SYNE2,DNAH8,DNAH9,DOCK2,DST,EYS,FLG,FMN2,HERC2,HYDIN,MACF1,MDN1,OBSCN,PCLO,PRKDC,RB1,RYR1,RYR2,RYR3,SYNE1,TERT,TP53,TTN,ZFHX4,UBR4,XIRP2,DYNC2H1,MYCBP2,MYH6,NAV3,NEB
GO:CC	cell periphery	GO:0071944	0.0238292	39	ABCA13,AHNAK,AHNAK2,ANK3,APOB,AXIN1,CSMD3,CTNNB1,CUBN,DMD,SYNE2,DST,FAT2,FLG,FLG2,FMN2,HMCN1,HSPG2,LRP1,MACF1,SDK1,MUC16,MUC17,NBEA,OBSCN,PCLO,PREX2,PTPRB,RYR1,RYR2,RYR3,SYNE1,TERT,PCDH15,UBR4,ARID2,DYNC2H1,LAMA2,MUC4
GO:CC	plasma membrane	GO:0005886	0.0361342	38	ABCA13,AHNAK,AHNAK2,ANK3,APOB,AXIN1,CSMD3,CTNNB1,CUBN,DMD,SYNE2,DST,FAT2,FLG,FLG2,FMN2,HMCN1,HSPG2,LRP1,MACF1,SDK1,MUC16,MUC17,NBEA,OBSCN,PREX2,PTPRB,RYR1,RYR2,RYR3,SYNE1,TERT,PCDH15,UBR4,ARID2,DYNC2H1,LAMA2,MUC4
GO:CC	extracellular region	GO:0005576	0.0142334	34	AHNAK,ALB,APOB,COL11A1,COL12A1,COL6A6,CTNNB1,CUBN,DNAH5,SYNE2,DOCK2,DST,EYS,FAT2,FBN2,FBN3,FLG,FLG2,HMCN1,HSPG2,MUC16,MUC17,PCLO,PKHD1L1,RYR1,PCDH15,TTN,VCAN,ACAN,DYNC2H1,LAMA1,LAMA2,MUC4,NEB
GO:CC	endomembrane system	GO:0012505	0.0304751	33	ABCA13,ALB,ANK3,APOB,COL11A1,COL12A1,CUBN,DMD,SYNE2,DOCK2,DST,FAT2,FLG2,FMN2,HERC1,HSPG2,LRP1,MACF1,MUC16,MUC17,NBEA,PTPRB,RYR1,RYR2,RYR3,SYNE1,TP53,UBR4,VCAN,ACAN,DYNC2H1,MUC4,NAV3
GO:CC	extracellular region part	GO:0044421	0.00557448	31	AHNAK,ALB,APOB,COL11A1,COL12A1,COL6A6,CTNNB1,CUBN,SYNE2,DOCK2,DST,EYS,FAT2,FBN2,FBN3,FLG,HMCN1,HSPG2,MUC16,MUC17,PCLO,PKHD1L1,RYR1,TTN,VCAN,ACAN,DYNC2H1,LAMA1,LAMA2,MUC4,NEB
GO:CC	vesicle	GO:0031982	0.0118327	31	ABCA13,AHNAK,AHNAK2,ALB,APOB,AXIN1,COL12A1,CTNNB1,CUBN,DMD,SYNE2,DOCK2,DST,EYS,FAT2,FLG2,FMN2,HMCN1,HSPG2,LRP1,MUC16,PCLO,PTPRB,RYR1,RYR2,RYR3,TTN,UBR4,DYNC2H1,MUC4,NEB
GO:CC	cytoskeleton	GO:0005856	6.81055e-07	29	AHNAK,ANK3,CTNNB1,DMD,DNAH5,DNAH7,SYNE2,DNAH8,DNAH9,DOCK2,DST,EYS,FLG,FMN2,HERC2,HYDIN,MACF1,MDN1,PCLO,RB1,SYNE1,TTN,UBR4,XIRP2,DYNC2H1,MYCBP2,MYH6,NAV3,NEB
GO:CC	supramolecular fiber	GO:0099512	7.56607e-14	27	AHNAK,AHNAK2,ANK3,COL11A1,CTNNB1,DMD,DNAH5,DNAH7,SYNE2,DNAH8,DNAH9,DST,FBN2,FLG,FMN2,MACF1,OBSCN,RYR1,RYR2,RYR3,SYNE1,TTN,XIRP2,DYNC2H1,MYH6,NAV3,NEB
GO:CC	supramolecular polymer	GO:0099081	9.26446e-14	27	AHNAK,AHNAK2,ANK3,COL11A1,CTNNB1,DMD,DNAH5,DNAH7,SYNE2,DNAH8,DNAH9,DST,FBN2,FLG,FMN2,MACF1,OBSCN,RYR1,RYR2,RYR3,SYNE1,TTN,XIRP2,DYNC2H1,MYH6,NAV3,NEB
GO:CC	supramolecular complex	GO:0099080	9.50073e-14	27	AHNAK,AHNAK2,ANK3,COL11A1,CTNNB1,DMD,DNAH5,DNAH7,SYNE2,DNAH8,DNAH9,DST,FBN2,FLG,FMN2,MACF1,OBSCN,RYR1,RYR2,RYR3,SYNE1,TTN,XIRP2,DYNC2H1,MYH6,NAV3,NEB
GO:CC	cytoskeletal part	GO:0044430	0.00245001	20	CTNNB1,DMD,DNAH5,DNAH7,DNAH8,DNAH9,DST,EYS,FLG,FMN2,HERC2,HYDIN,MACF1,RB1,TTN,UBR4,XIRP2,DYNC2H1,MYH6,NAV3
GO:CC	plasma membrane bounded cell projection part	GO:0120038	0.0191025	17	ANK3,CTNNB1,CUBN,DMD,DNAH5,DNAH7,SYNE2,DNAH8,DNAH9,DST,EYS,HYDIN,LRP1,MACF1,PCDH15,DYNC2H1,LAMA2
GO:CC	cell projection part	GO:0044463	0.0191025	17	ANK3,CTNNB1,CUBN,DMD,DNAH5,DNAH7,SYNE2,DNAH8,DNAH9,DST,EYS,HYDIN,LRP1,MACF1,PCDH15,DYNC2H1,LAMA2
GO:CC	contractile fiber part	GO:0044449	1.10467e-13	16	AHNAK,AHNAK2,ANK3,CTNNB1,DMD,SYNE2,DST,OBSCN,RYR1,RYR2,RYR3,SYNE1,TTN,XIRP2,MYH6,NEB
GO:CC	myofibril	GO:0030016	1.5765e-13	16	AHNAK,AHNAK2,ANK3,CTNNB1,DMD,SYNE2,DST,OBSCN,RYR1,RYR2,RYR3,SYNE1,TTN,XIRP2,MYH6,NEB
GO:CC	contractile fiber	GO:0043292	2.92853e-13	16	AHNAK,AHNAK2,ANK3,CTNNB1,DMD,SYNE2,DST,OBSCN,RYR1,RYR2,RYR3,SYNE1,TTN,XIRP2,MYH6,NEB
GO:CC	extracellular matrix	GO:0031012	7.26996e-08	16	COL11A1,COL12A1,COL6A6,DST,EYS,FBN2,FBN3,FLG,HMCN1,HSPG2,MUC17,VCAN,ACAN,LAMA1,LAMA2,MUC4
GO:CC	sarcomere	GO:0030017	8.09541e-13	15	AHNAK2,ANK3,CTNNB1,DMD,SYNE2,DST,OBSCN,RYR1,RYR2,RYR3,SYNE1,TTN,XIRP2,MYH6,NEB
GO:CC	microtubule cytoskeleton	GO:0015630	0.022915	15	CTNNB1,DNAH5,DNAH7,DNAH8,DNAH9,DST,EYS,FMN2,HERC2,MACF1,RB1,UBR4,DYNC2H1,MYCBP2,NAV3
GO:CC	Z disc	GO:0030018	3.40467e-14	14	AHNAK2,ANK3,CTNNB1,DMD,SYNE2,DST,OBSCN,RYR1,RYR2,RYR3,TTN,XIRP2,MYH6,NEB
GO:CC	I band	GO:0031674	1.20388e-13	14	AHNAK2,ANK3,CTNNB1,DMD,SYNE2,DST,OBSCN,RYR1,RYR2,RYR3,TTN,XIRP2,MYH6,NEB
GO:CC	collagen-containing extracellular matrix	GO:0062023	1.96201e-07	14	COL11A1,COL12A1,COL6A6,DST,EYS,FBN2,FLG,HMCN1,HSPG2,MUC17,VCAN,ACAN,LAMA1,LAMA2
GO:CC	cytoplasmic region	GO:0099568	0.000262367	12	CTNNB1,DNAH5,DNAH7,DNAH8,DNAH9,DST,FMN2,HMCN1,HYDIN,PCLO,RYR1,DYNC2H1
GO:CC	sarcolemma	GO:0042383	1.09526e-06	9	AHNAK,AHNAK2,ANK3,DMD,OBSCN,RYR1,RYR2,RYR3,LAMA2
GO:CC	plasma membrane bounded cell projection cytoplasm	GO:0032838	0.00536825	7	DNAH5,DNAH7,DNAH8,DNAH9,DST,HYDIN,DYNC2H1
GO:CC	basement membrane	GO:0005604	0.000682911	6	DST,HMCN1,HSPG2,ACAN,LAMA1,LAMA2
GO:CC	Golgi lumen	GO:0005796	0.000819354	6	HSPG2,MUC16,MUC17,VCAN,ACAN,MUC4
GO:CC	axoneme	GO:0005930	0.00252887	6	DNAH5,DNAH7,DNAH8,DNAH9,HYDIN,DYNC2H1
GO:CC	ciliary plasm	GO:0097014	0.00265363	6	DNAH5,DNAH7,DNAH8,DNAH9,HYDIN,DYNC2H1
GO:CC	axoneme part	GO:0044447	0.000165109	5	DNAH5,DNAH7,DNAH8,DNAH9,HYDIN
GO:CC	dynein complex	GO:0030286	0.000569695	5	DNAH5,DNAH7,DNAH8,DNAH9,DYNC2H1
GO:CC	extracellular matrix component	GO:0044420	0.000691662	5	COL11A1,COL12A1,FBN2,ACAN,LAMA1
GO:CC	sarcoplasmic reticulum	GO:0016529	0.00276766	5	ANK3,SYNE2,RYR1,RYR2,RYR3
GO:CC	sarcoplasm	GO:0016528	0.00501234	5	ANK3,SYNE2,RYR1,RYR2,RYR3
GO:CC	lysosomal lumen	GO:0043202	0.0122644	5	APOB,CUBN,HSPG2,VCAN,ACAN
GO:CC	costamere	GO:0043034	0.000274883	4	AHNAK,AHNAK2,ANK3,DMD
GO:CC	smooth endoplasmic reticulum	GO:0005790	0.0035385	4	APOB,RYR1,RYR2,RYR3
GO:CC	sarcoplasmic reticulum membrane	GO:0033017	0.00494357	4	SYNE2,RYR1,RYR2,RYR3
GO:CC	T-tubule	GO:0030315	0.0173831	4	AHNAK,AHNAK2,ANK3,RYR1
GO:CC	lateral plasma membrane	GO:0016328	0.026755	4	ANK3,AXIN1,CTNNB1,DMD
GO:CC	axonemal dynein complex	GO:0005858	0.012683	3	DNAH5,DNAH7,DNAH8
GO:MF	ion binding	GO:0043167	0.000632247	46	ABCA13,ALB,APOB,COL11A1,CUBN,DMD,DNAH5,DNAH7,DNAH8,DNAH9,DST,EYS,FAT2,FBN2,FBN3,FLG,FLG2,HERC2,HMCN1,HSPG2,KMT2D,LRP1,LRP1B,MACF1,MDN1,OBSCN,PCLO,PRKDC,PRUNE2,RYR1,RYR2,RYR3,TERT,ZNF208,PCDH15,TP53,TTN,ZFHX4,UBR4,VCAN,ACAN,ARID2,DYNC2H1,MYCBP2,MYH6,NAV3
GO:MF	metal ion binding	GO:0046872	0.000809811	36	ALB,COL11A1,CUBN,DMD,DNAH7,DST,EYS,FAT2,FBN2,FBN3,FLG,FLG2,HERC2,HMCN1,HSPG2,KMT2D,LRP1,LRP1B,MACF1,OBSCN,PCLO,PRUNE2,RYR1,RYR2,RYR3,TERT,ZNF208,PCDH15,TP53,TTN,ZFHX4,UBR4,VCAN,ACAN,ARID2,MYCBP2
GO:MF	cation binding	GO:0043169	0.00140574	36	ALB,COL11A1,CUBN,DMD,DNAH7,DST,EYS,FAT2,FBN2,FBN3,FLG,FLG2,HERC2,HMCN1,HSPG2,KMT2D,LRP1,LRP1B,MACF1,OBSCN,PCLO,PRUNE2,RYR1,RYR2,RYR3,TERT,ZNF208,PCDH15,TP53,TTN,ZFHX4,UBR4,VCAN,ACAN,ARID2,MYCBP2
GO:MF	structural molecule activity	GO:0005198	9.31692e-12	22	AHNAK,ANK3,COL11A1,COL12A1,COL6A6,DMD,FBN2,FBN3,FLG,FLG2,HMCN1,HSPG2,MUC17,OBSCN,PCLO,TTN,VCAN,ACAN,LAMA1,LAMA2,MUC4,NEB
GO:MF	calcium ion binding	GO:0005509	2.66217e-11	22	CUBN,DNAH7,DST,EYS,FAT2,FBN2,FBN3,FLG,FLG2,HMCN1,HSPG2,LRP1,LRP1B,MACF1,PCLO,RYR1,RYR2,RYR3,PCDH15,TTN,VCAN,ACAN
GO:MF	extracellular matrix structural constituent	GO:0005201	6.09177e-11	13	COL11A1,COL12A1,COL6A6,FBN2,FBN3,HMCN1,HSPG2,MUC17,VCAN,ACAN,LAMA1,LAMA2,MUC4
GO:MF	actin binding	GO:0003779	0.00501878	10	DMD,SYNE2,DST,FMN2,MACF1,SYNE1,TTN,XIRP2,MYH6,NEB
GO:MF	ATPase activity	GO:0016887	0.0345207	9	ABCA13,DNAH5,DNAH7,DNAH8,DNAH9,MACF1,MDN1,DYNC2H1,MYH6
GO:MF	actin filament binding	GO:0051015	0.00723069	7	SYNE2,MACF1,SYNE1,TTN,XIRP2,MYH6,NEB
GO:MF	calmodulin binding	GO:0005516	0.00909407	7	OBSCN,RYR1,RYR2,RYR3,TTN,UBR4,MYH6
GO:MF	motor activity	GO:0003774	0.0112238	6	DNAH5,DNAH7,DNAH8,DNAH9,DYNC2H1,MYH6
GO:MF	ATP-dependent microtubule motor activity, minus-end-directed	GO:0008569	5.59529e-06	5	DNAH5,DNAH7,DNAH8,DNAH9,DYNC2H1
GO:MF	dynein light intermediate chain binding	GO:0051959	5.5355e-05	5	DNAH5,DNAH7,DNAH8,DNAH9,DYNC2H1
GO:MF	dynein intermediate chain binding	GO:0045505	5.5355e-05	5	DNAH5,DNAH7,DNAH8,DNAH9,DYNC2H1
GO:MF	ATP-dependent microtubule motor activity	GO:1990939	0.000834109	5	DNAH5,DNAH7,DNAH8,DNAH9,DYNC2H1
GO:MF	microtubule motor activity	GO:0003777	0.0127988	5	DNAH5,DNAH7,DNAH8,DNAH9,DYNC2H1
GO:MF	structural constituent of muscle	GO:0008307	0.0142244	4	DMD,OBSCN,TTN,NEB
GO:MF	ryanodine-sensitive calcium-release channel activity	GO:0005219	0.000132185	3	RYR1,RYR2,RYR3
GO:MF	calcium-induced calcium release activity	GO:0048763	0.000132185	3	RYR1,RYR2,RYR3
GO:MF	structural molecule activity conferring elasticity	GO:0097493	0.00710089	3	AHNAK,FBN2,TTN
GO:MF	calcium-release channel activity	GO:0015278	0.0482656	3	RYR1,RYR2,RYR3
GO:MF	extracellular matrix structural constituent conferring compression resistance	GO:0030021	0.0482656	3	HSPG2,VCAN,ACAN
