# Supplementary material for: Integrative analysis of highly mutated genes in hepatitis B virus‐related hepatic carcinoma
Source: Cancer Med. 2020 Feb 4;9(7):2462–79. doi: 10.1002/cam4.2903 (PMC7131865; doi:10.1002/cam4.2903)
Supplement: Supplementary file 4 [file CAM4-9-2462-s004.xlsx]

## Sheet: Sheet1
Supplementary Table 4. The details of GO terms of cancer driver genes
source	term_name	term_id	adjusted_p_value	intersection_size	intersections
GO:BP	multicellular organismal process	GO:0032501	0.00106633	31	NEB,CTNNB1,PRKDC,TP53,MUC4,ALB,TTN,LAMA2,HSPG2,MYH6,ARID1A,LAMA1,LRP1,CUBN,FLG,HYDIN,ACAN,ARID2,DMD,OBSCN,FBN2,AXIN1,PCLO,CSMD3,RB1,APOB,HERC2,COL12A1,SYNE2,PTPRB,XIRP2
GO:BP	cellular component organization	GO:0016043	0.000361053	29	NEB,CTNNB1,PRKDC,TP53,ALB,TTN,LAMA2,HSPG2,MYH6,ARID1A,LAMA1,LRP1,DNAH8,HYDIN,ACAN,ARID2,AHNAK,DMD,OBSCN,FBN2,AXIN1,PCLO,CSMD3,RB1,APOB,COL12A1,SYNE2,DNAH9,XIRP2
GO:BP	cellular component organization or biogenesis	GO:0071840	0.000717584	29	NEB,CTNNB1,PRKDC,TP53,ALB,TTN,LAMA2,HSPG2,MYH6,ARID1A,LAMA1,LRP1,DNAH8,HYDIN,ACAN,ARID2,AHNAK,DMD,OBSCN,FBN2,AXIN1,PCLO,CSMD3,RB1,APOB,COL12A1,SYNE2,DNAH9,XIRP2
GO:BP	multicellular organism development	GO:0007275	0.000347488	27	NEB,CTNNB1,PRKDC,TP53,TTN,LAMA2,HSPG2,MYH6,ARID1A,LAMA1,LRP1,FLG,HYDIN,ACAN,ARID2,DMD,OBSCN,FBN2,AXIN1,PCLO,CSMD3,RB1,APOB,COL12A1,SYNE2,PTPRB,XIRP2
GO:BP	anatomical structure development	GO:0048856	0.00241089	27	NEB,CTNNB1,PRKDC,TP53,TTN,LAMA2,HSPG2,MYH6,ARID1A,LAMA1,LRP1,FLG,HYDIN,ACAN,ARID2,DMD,OBSCN,FBN2,AXIN1,PCLO,CSMD3,RB1,APOB,COL12A1,SYNE2,PTPRB,XIRP2
GO:BP	developmental process	GO:0032502	0.0106621	27	NEB,CTNNB1,PRKDC,TP53,TTN,LAMA2,HSPG2,MYH6,ARID1A,LAMA1,LRP1,FLG,HYDIN,ACAN,ARID2,DMD,OBSCN,FBN2,AXIN1,PCLO,CSMD3,RB1,APOB,COL12A1,SYNE2,PTPRB,XIRP2
GO:BP	system development	GO:0048731	0.00108498	25	NEB,CTNNB1,PRKDC,TP53,TTN,LAMA2,HSPG2,MYH6,ARID1A,LAMA1,LRP1,FLG,HYDIN,ACAN,ARID2,DMD,FBN2,PCLO,CSMD3,RB1,APOB,COL12A1,SYNE2,PTPRB,XIRP2
GO:BP	cell differentiation	GO:0030154	0.00814563	22	NEB,CTNNB1,PRKDC,TP53,TTN,LAMA2,HSPG2,MYH6,ARID1A,LAMA1,LRP1,FLG,HYDIN,ACAN,DMD,OBSCN,FBN2,CSMD3,RB1,APOB,COL12A1,SYNE2
GO:BP	cellular developmental process	GO:0048869	0.0175017	22	NEB,CTNNB1,PRKDC,TP53,TTN,LAMA2,HSPG2,MYH6,ARID1A,LAMA1,LRP1,FLG,HYDIN,ACAN,DMD,OBSCN,FBN2,CSMD3,RB1,APOB,COL12A1,SYNE2
GO:BP	anatomical structure morphogenesis	GO:0009653	1.79605e-05	21	NEB,CTNNB1,PRKDC,TP53,TTN,LAMA2,HSPG2,MYH6,ARID1A,LAMA1,LRP1,ACAN,ARID2,DMD,OBSCN,FBN2,RB1,APOB,COL12A1,PTPRB,XIRP2
GO:BP	animal organ development	GO:0048513	0.002361	21	NEB,CTNNB1,PRKDC,TP53,TTN,LAMA2,HSPG2,MYH6,ARID1A,LAMA1,LRP1,FLG,HYDIN,ACAN,ARID2,DMD,FBN2,RB1,COL12A1,SYNE2,XIRP2
GO:BP	tissue development	GO:0009888	7.1768e-06	19	NEB,CTNNB1,PRKDC,TP53,TTN,LAMA2,HSPG2,MYH6,ARID1A,LAMA1,FLG,HYDIN,ACAN,ARID2,DMD,FBN2,RB1,COL12A1,XIRP2
GO:BP	circulatory system development	GO:0072359	8.04677e-07	16	NEB,CTNNB1,PRKDC,TP53,TTN,HSPG2,MYH6,ARID1A,LAMA1,LRP1,ACAN,ARID2,RB1,APOB,PTPRB,XIRP2
GO:BP	cell development	GO:0048468	0.00506172	16	NEB,CTNNB1,PRKDC,TP53,TTN,LAMA2,MYH6,LAMA1,LRP1,HYDIN,ACAN,DMD,OBSCN,CSMD3,RB1,COL12A1
GO:BP	nervous system development	GO:0007399	0.0163398	16	CTNNB1,PRKDC,TP53,LAMA2,HSPG2,ARID1A,LAMA1,LRP1,HYDIN,ACAN,DMD,PCLO,CSMD3,RB1,APOB,SYNE2
GO:BP	animal organ morphogenesis	GO:0009887	0.000237916	13	CTNNB1,TP53,TTN,LAMA2,HSPG2,MYH6,ARID1A,LAMA1,ACAN,ARID2,FBN2,COL12A1,XIRP2
GO:BP	anatomical structure formation involved in morphogenesis	GO:0048646	0.00531591	12	NEB,CTNNB1,PRKDC,TP53,TTN,HSPG2,MYH6,ARID1A,OBSCN,FBN2,COL12A1,PTPRB
GO:BP	cytoskeleton organization	GO:0007010	0.0205142	12	NEB,CTNNB1,TTN,MYH6,LRP1,DNAH8,HYDIN,DMD,OBSCN,PCLO,SYNE2,XIRP2
GO:BP	heart development	GO:0007507	3.47356e-05	11	NEB,CTNNB1,PRKDC,TP53,TTN,MYH6,ARID1A,ACAN,ARID2,RB1,XIRP2
GO:BP	embryo development	GO:0009790	0.009022	11	CTNNB1,PRKDC,TP53,LAMA2,MYH6,ARID1A,LAMA1,ARID2,FBN2,APOB,COL12A1
GO:BP	cellular component morphogenesis	GO:0032989	0.0275894	11	NEB,CTNNB1,TTN,LAMA2,MYH6,LAMA1,LRP1,DMD,OBSCN,RB1,COL12A1
GO:BP	extracellular structure organization	GO:0043062	2.1749e-05	10	ALB,LAMA2,HSPG2,LAMA1,LRP1,ACAN,FBN2,RB1,APOB,COL12A1
GO:BP	muscle structure development	GO:0061061	0.00152802	10	NEB,CTNNB1,TTN,LAMA2,MYH6,ARID1A,DMD,OBSCN,RB1,XIRP2
GO:BP	striated muscle tissue development	GO:0014706	0.000160868	9	NEB,CTNNB1,TTN,MYH6,ARID1A,ARID2,DMD,RB1,XIRP2
GO:BP	muscle tissue development	GO:0060537	0.000230272	9	NEB,CTNNB1,TTN,MYH6,ARID1A,ARID2,DMD,RB1,XIRP2
GO:BP	brain development	GO:0007420	0.029976	9	CTNNB1,PRKDC,TP53,HSPG2,ARID1A,LRP1,HYDIN,DMD,SYNE2
GO:BP	head development	GO:0060322	0.0473247	9	CTNNB1,PRKDC,TP53,HSPG2,ARID1A,LRP1,HYDIN,DMD,SYNE2
GO:BP	extracellular matrix organization	GO:0030198	0.00153678	8	LAMA2,HSPG2,LAMA1,LRP1,ACAN,FBN2,RB1,COL12A1
GO:BP	muscle cell differentiation	GO:0042692	0.00206353	8	NEB,CTNNB1,TTN,MYH6,ARID1A,DMD,OBSCN,RB1
GO:BP	muscle organ development	GO:0007517	0.00294624	8	NEB,CTNNB1,TTN,LAMA2,MYH6,DMD,RB1,XIRP2
GO:BP	striated muscle cell differentiation	GO:0051146	0.00406398	7	NEB,TTN,MYH6,ARID1A,DMD,OBSCN,RB1
GO:BP	cardiac muscle tissue development	GO:0048738	0.0144347	6	NEB,TTN,MYH6,ARID1A,ARID2,XIRP2
GO:BP	heart morphogenesis	GO:0003007	0.0270211	6	CTNNB1,TP53,TTN,MYH6,ARID2,XIRP2
GO:BP	actin filament-based movement	GO:0030048	0.0209949	5	NEB,TTN,MYH6,DMD,SYNE2
GO:BP	muscle filament sliding	GO:0030049	0.00234733	4	NEB,TTN,MYH6,DMD
GO:BP	actin-myosin filament sliding	GO:0033275	0.00234733	4	NEB,TTN,MYH6,DMD
GO:BP	muscle fiber development	GO:0048747	0.0197629	4	NEB,TTN,MYH6,DMD
GO:BP	myofibril assembly	GO:0030239	0.0222653	4	NEB,TTN,MYH6,OBSCN
GO:BP	lipoprotein localization	GO:0044872	0.0149395	3	LRP1,CUBN,APOB
GO:BP	lipoprotein transport	GO:0042953	0.0149395	3	LRP1,CUBN,APOB
GO:CC	extracellular region part	GO:0044421	0.0291222	18	NEB,CTNNB1,MUC4,ALB,TTN,LAMA2,HSPG2,LAMA1,FBN3,CUBN,FLG,ACAN,AHNAK,FBN2,PCLO,APOB,COL12A1,SYNE2
GO:CC	cytoskeleton	GO:0005856	0.00282756	15	NEB,CTNNB1,TTN,MYH6,DNAH8,FLG,HYDIN,AHNAK,DMD,PCLO,RB1,HERC2,SYNE2,DNAH9,XIRP2
GO:CC	supramolecular fiber	GO:0099512	6.75539e-06	13	NEB,CTNNB1,TTN,MYH6,DNAH8,FLG,AHNAK,DMD,OBSCN,FBN2,SYNE2,DNAH9,XIRP2
GO:CC	supramolecular polymer	GO:0099081	7.43886e-06	13	NEB,CTNNB1,TTN,MYH6,DNAH8,FLG,AHNAK,DMD,OBSCN,FBN2,SYNE2,DNAH9,XIRP2
GO:CC	supramolecular complex	GO:0099080	7.52855e-06	13	NEB,CTNNB1,TTN,MYH6,DNAH8,FLG,AHNAK,DMD,OBSCN,FBN2,SYNE2,DNAH9,XIRP2
GO:CC	contractile fiber part	GO:0044449	1.00262e-07	9	NEB,CTNNB1,TTN,MYH6,AHNAK,DMD,OBSCN,SYNE2,XIRP2
GO:CC	myofibril	GO:0030016	1.22224e-07	9	NEB,CTNNB1,TTN,MYH6,AHNAK,DMD,OBSCN,SYNE2,XIRP2
GO:CC	contractile fiber	GO:0043292	1.72602e-07	9	NEB,CTNNB1,TTN,MYH6,AHNAK,DMD,OBSCN,SYNE2,XIRP2
GO:CC	extracellular matrix	GO:0031012	0.000187797	9	MUC4,LAMA2,HSPG2,LAMA1,FBN3,FLG,ACAN,FBN2,COL12A1
GO:CC	Z disc	GO:0030018	3.93036e-08	8	NEB,CTNNB1,TTN,MYH6,DMD,OBSCN,SYNE2,XIRP2
GO:CC	I band	GO:0031674	7.97973e-08	8	NEB,CTNNB1,TTN,MYH6,DMD,OBSCN,SYNE2,XIRP2
GO:CC	sarcomere	GO:0030017	1.40999e-06	8	NEB,CTNNB1,TTN,MYH6,DMD,OBSCN,SYNE2,XIRP2
GO:CC	collagen-containing extracellular matrix	GO:0062023	0.00330723	7	LAMA2,HSPG2,LAMA1,FLG,ACAN,FBN2,COL12A1
GO:CC	cell-substrate junction	GO:0030055	0.00363676	7	CTNNB1,HSPG2,LRP1,AHNAK,DMD,SYNE2,XIRP2
GO:CC	focal adhesion	GO:0005925	0.033017	6	CTNNB1,HSPG2,LRP1,AHNAK,SYNE2,XIRP2
GO:CC	cell-substrate adherens junction	GO:0005924	0.0343775	6	CTNNB1,HSPG2,LRP1,AHNAK,SYNE2,XIRP2
GO:CC	extracellular matrix component	GO:0044420	0.00088792	4	LAMA1,ACAN,FBN2,COL12A1
GO:CC	lysosomal lumen	GO:0043202	0.00908556	4	HSPG2,CUBN,ACAN,APOB
GO:CC	basement membrane	GO:0005604	0.00908556	4	LAMA2,HSPG2,LAMA1,ACAN
GO:CC	sarcolemma	GO:0042383	0.0366759	4	LAMA2,AHNAK,DMD,OBSCN
GO:CC	axoneme part	GO:0044447	0.0164386	3	DNAH8,HYDIN,DNAH9
GO:MF	structural molecule activity	GO:0005198	3.73718e-10	15	NEB,MUC4,TTN,LAMA2,HSPG2,LAMA1,FBN3,FLG,ACAN,AHNAK,DMD,OBSCN,FBN2,PCLO,COL12A1
GO:MF	calcium ion binding	GO:0005509	0.000341568	10	TTN,HSPG2,LRP1,FBN3,CUBN,FLG,ACAN,LRP1B,FBN2,PCLO
GO:MF	extracellular matrix structural constituent	GO:0005201	3.80014e-07	8	MUC4,LAMA2,HSPG2,LAMA1,FBN3,ACAN,FBN2,COL12A1
GO:MF	actin filament binding	GO:0051015	0.0149936	5	NEB,TTN,MYH6,SYNE2,XIRP2
GO:MF	structural constituent of muscle	GO:0008307	0.000596679	4	NEB,TTN,DMD,OBSCN
GO:MF	structural molecule activity conferring elasticity	GO:0097493	0.000608813	3	TTN,AHNAK,FBN2
GO:MF	lipoprotein particle receptor binding	GO:0070325	0.0070586	3	HSPG2,LRP1,APOB
GO:MF	disordered domain specific binding	GO:0097718	0.016069	3	CTNNB1,TP53,RB1
