# Supplementary material for: Integrative analysis of highly mutated genes in hepatitis B virus‐related hepatic carcinoma
Source: Cancer Med. 2020 Feb 4;9(7):2462–79. doi: 10.1002/cam4.2903 (PMC7131865; doi:10.1002/cam4.2903)
Supplement: Supplementary file 5 [file CAM4-9-2462-s005.xlsx]

## Sheet: Sheet1
Supplementary Table 5. The details of GO terms of non-cancer driver genes
source	term_name	term_id	adjusted_p_value	intersection_size	intersections
GO:BP	response to metal ion	GO:0010038	0.00703667	6	TERT,RYR2,RYR3,RYR1,PCDH15,ANK3
GO:BP	cellular response to caffeine	GO:0071313	0.000312903	3	RYR2,RYR3,RYR1
GO:BP	cellular response to purine-containing compound	GO:0071415	0.000743968	3	RYR2,RYR3,RYR1
GO:BP	response to diuretic	GO:0036270	0.00176323	3	RYR2,RYR3,RYR1
GO:BP	response to caffeine	GO:0031000	0.00176323	3	RYR2,RYR3,RYR1
GO:BP	cellular response to alkaloid	GO:0071312	0.0182351	3	RYR2,RYR3,RYR1
GO:CC	supramolecular fiber	GO:0099512	1.00114e-05	10	COL11A1,SYNE1,RYR2,RYR3,DNAH7,DYNC2H1,DNAH5,MACF1,RYR1,ANK3
GO:CC	supramolecular polymer	GO:0099081	1.08137e-05	10	COL11A1,SYNE1,RYR2,RYR3,DNAH7,DYNC2H1,DNAH5,MACF1,RYR1,ANK3
GO:CC	supramolecular complex	GO:0099080	1.09178e-05	10	COL11A1,SYNE1,RYR2,RYR3,DNAH7,DYNC2H1,DNAH5,MACF1,RYR1,ANK3
GO:CC	Golgi apparatus	GO:0005794	0.0494282	8	MUC16,HERC1,SYNE1,VCAN,DYNC2H1,MACF1,MUC17,ANK3
GO:CC	cilium	GO:0005929	0.0127958	6	DNAH7,DYNC2H1,DNAH5,EYS,PKHD1L1,PCDH15
GO:CC	sarcomere	GO:0030017	0.000655308	5	SYNE1,RYR2,RYR3,RYR1,ANK3
GO:CC	contractile fiber part	GO:0044449	0.000969027	5	SYNE1,RYR2,RYR3,RYR1,ANK3
GO:CC	myofibril	GO:0030016	0.00108072	5	SYNE1,RYR2,RYR3,RYR1,ANK3
GO:CC	contractile fiber	GO:0043292	0.00130708	5	SYNE1,RYR2,RYR3,RYR1,ANK3
GO:CC	collagen-containing extracellular matrix	GO:0062023	0.0177878	5	COL11A1,COL6A6,VCAN,EYS,MUC17
GO:CC	ciliary part	GO:0044441	0.0340178	5	DNAH7,DYNC2H1,DNAH5,EYS,PCDH15
GO:CC	sarcoplasmic reticulum	GO:0016529	0.000247886	4	RYR2,RYR3,RYR1,ANK3
GO:CC	sarcoplasm	GO:0016528	0.000403418	4	RYR2,RYR3,RYR1,ANK3
GO:CC	Z disc	GO:0030018	0.00293304	4	RYR2,RYR3,RYR1,ANK3
GO:CC	sarcolemma	GO:0042383	0.00350433	4	RYR2,RYR3,RYR1,ANK3
GO:CC	I band	GO:0031674	0.00415366	4	RYR2,RYR3,RYR1,ANK3
GO:CC	smooth endoplasmic reticulum	GO:0005790	0.00180119	3	RYR2,RYR3,RYR1
GO:CC	sarcoplasmic reticulum membrane	GO:0033017	0.00231633	3	RYR2,RYR3,RYR1
GO:CC	dynein complex	GO:0030286	0.00566211	3	DNAH7,DYNC2H1,DNAH5
GO:CC	calcium channel complex	GO:0034704	0.013452	3	RYR2,RYR3,RYR1
GO:CC	Golgi lumen	GO:0005796	0.0399093	3	MUC16,VCAN,MUC17
GO:MF	calcium ion binding	GO:0005509	0.000518226	8	VCAN,RYR2,RYR3,DNAH7,MACF1,EYS,RYR1,PCDH15
GO:MF	extracellular matrix structural constituent	GO:0005201	0.0160019	4	COL11A1,COL6A6,VCAN,MUC17
GO:MF	calmodulin binding	GO:0005516	0.0344131	4	UBR4,RYR2,RYR3,RYR1
GO:MF	calcium-induced calcium release activity	GO:0048763	2.22533e-06	3	RYR2,RYR3,RYR1
GO:MF	ryanodine-sensitive calcium-release channel activity	GO:0005219	2.22533e-06	3	RYR2,RYR3,RYR1
GO:MF	ATP-dependent microtubule motor activity, minus-end-directed	GO:0008569	0.000532422	3	DNAH7,DYNC2H1,DNAH5
GO:MF	calcium-release channel activity	GO:0015278	0.000844058	3	RYR2,RYR3,RYR1
GO:MF	ligand-gated calcium channel activity	GO:0099604	0.00178663	3	RYR2,RYR3,RYR1
GO:MF	dynein light intermediate chain binding	GO:0051959	0.00199113	3	DNAH7,DYNC2H1,DNAH5
GO:MF	dynein intermediate chain binding	GO:0045505	0.00199113	3	DNAH7,DYNC2H1,DNAH5
GO:MF	intracellular ligand-gated ion channel activity	GO:0005217	0.0032473	3	RYR2,RYR3,RYR1
GO:MF	ATP-dependent microtubule motor activity	GO:1990939	0.0098745	3	DNAH7,DYNC2H1,DNAH5
