# Supplementary material for: Integrative analysis of highly mutated genes in hepatitis B virus‐related hepatic carcinoma
Source: Cancer Med. 2020 Feb 4;9(7):2462–79. doi: 10.1002/cam4.2903 (PMC7131865; doi:10.1002/cam4.2903)
Supplement: Supplementary file 6 [file CAM4-9-2462-s006.xlsx]

## Sheet: Sheet1
Supplementary Table 6. The results of KEGG pathway analysis of highly mutated genes
p-value	q-value	pathway	source	external_id	Number	members_input_overlap
2.6429e-05	0.00046082	Human papillomavirus infection - Homo sapiens (human)	KEGG	path:hsa05165	9	LAMA1; LAMA2; TERT; TP53; AXIN1; RB1; CTNNB1; COL6A6; UBR4
1.29307e-05	0.00046082	Hepatocellular carcinoma - Homo sapiens (human)	KEGG	path:hsa05225	7	TP53; AXIN1; ARID2; ARID1A; RB1; CTNNB1; TERT
0.0112769	0.0189927	Pathways in cancer - Homo sapiens (human)	KEGG	path:hsa05200	7	LAMA1; LAMA2; TP53; AXIN1; RB1; CTNNB1; TERT
4.23242e-05	0.000541749	Hypertrophic cardiomyopathy (HCM) - Homo sapiens (human)	KEGG	path:hsa05410	5	DMD; LAMA2; RYR2; MYH6; TTN
5.92182e-05	0.000584148	Dilated cardiomyopathy (DCM) - Homo sapiens (human)	KEGG	path:hsa05414	5	DMD; LAMA2; RYR2; MYH6; TTN
0.000658107	0.00382899	Gastric cancer - Homo sapiens (human)	KEGG	path:hsa05226	5	CTNNB1; TERT; TP53; RB1; AXIN1
0.00208285	0.00936513	Huntington disease - Homo sapiens (human)	KEGG	path:hsa05016	5	DNAH8; DNAH9; TP53; DNAH7; DNAH5
0.000356362	0.00281449	Arrhythmogenic right ventricular cardiomyopathy (ARVC) - Homo sapiens (human)	KEGG	path:hsa05412	4	CTNNB1; LAMA2; RYR2; DMD
0.000585051	0.00374432	ECM-receptor interaction - Homo sapiens (human)	KEGG	path:hsa04512	4	LAMA1; LAMA2; HSPG2; COL6A6
0.000939844	0.0050125	Small cell lung cancer - Homo sapiens (human)	KEGG	path:hsa05222	4	LAMA1; LAMA2; TP53; RB1
0.00498082	0.0122605	Breast cancer - Homo sapiens (human)	KEGG	path:hsa05224	4	CTNNB1; TP53; RB1; AXIN1
0.00586663	0.012947	Cushing syndrome - Homo sapiens (human)	KEGG	path:hsa04934	4	CTNNB1; RB1; AXIN1; KMT2D
0.0141256	0.0226009	Focal adhesion - Homo sapiens (human)	KEGG	path:hsa04510	4	CTNNB1; LAMA1; LAMA2; COL6A6
0.0146054	0.0226915	Proteoglycans in cancer - Homo sapiens (human)	KEGG	path:hsa05205	4	CTNNB1; HSPG2; TP53; ANK3
0.00252862	0.0095195	Endometrial cancer - Homo sapiens (human)	KEGG	path:hsa05213	3	CTNNB1; TP53; AXIN1
0.00252862	0.0095195	Viral myocarditis - Homo sapiens (human)	KEGG	path:hsa05416	3	DMD; LAMA2; MYH6
0.00320067	0.0102421	Basal cell carcinoma - Homo sapiens (human)	KEGG	path:hsa05217	3	CTNNB1; TP53; AXIN1
0.00764321	0.0159368	Colorectal cancer - Homo sapiens (human)	KEGG	path:hsa05210	3	CTNNB1; TP53; AXIN1
0.00865869	0.0162987	Protein digestion and absorption - Homo sapiens (human)	KEGG	path:hsa04974	3	COL11A1; COL12A1; COL6A6
0.0103241	0.0188774	Circadian entrainment - Homo sapiens (human)	KEGG	path:hsa04713	3	RYR1; RYR3; RYR2
0.0106185	0.0188774	Prostate cancer - Homo sapiens (human)	KEGG	path:hsa05215	3	CTNNB1; TP53; RB1
0.0171466	0.0255205	Thyroid hormone signaling pathway - Homo sapiens (human)	KEGG	path:hsa04919	3	CTNNB1; TP53; MYH6
0.0204357	0.0290641	Cell cycle - Homo sapiens (human)	KEGG	path:hsa04110	3	TP53; RB1; PRKDC
0.0264718	0.0360468	Apelin signaling pathway - Homo sapiens (human)	KEGG	path:hsa04371	3	RYR1; RYR3; RYR2
0.0300767	0.0399828	Hepatitis B - Homo sapiens (human)	KEGG	path:hsa05161	3	HSPG2; TP53; RB1
0.0322476	0.0411643	Wnt signaling pathway - Homo sapiens (human)	KEGG	path:hsa04310	3	CTNNB1; TP53; AXIN1
0.0344987	0.0421697	Oxytocin signaling pathway - Homo sapiens (human)	KEGG	path:hsa04921	3	RYR1; RYR3; RYR2
0.0362395	0.0421697	Hepatitis C - Homo sapiens (human)	KEGG	path:hsa05160	3	CTNNB1; TP53; RB1
