# Supplementary material for: Integrative analysis of highly mutated genes in hepatitis B virus‐related hepatic carcinoma
Source: Cancer Med. 2020 Feb 4;9(7):2462–79. doi: 10.1002/cam4.2903 (PMC7131865; doi:10.1002/cam4.2903)
Supplement: Supplementary file 7 [file CAM4-9-2462-s007.xlsx]

## Sheet: Sheet1
Supplementary Table 7. The results of WIKI pathway analysis of highly mutated genes
p-value	q-value	pathway	source	external_id	Number	members_input_overlap
0.00771938	0.0159368	miR-targeted genes in lymphocytes - TarBase	Wikipathways	WP2004	7	ARID2; ARID1A; RB1; CTNNB1; SYNE1; SYNE2; TERT
0.00459931	0.0122605	miR-targeted genes in epithelium - TarBase	Wikipathways	WP2002	6	LRP1; ARID1A; RB1; SYNE1; SYNE2; TERT
0.0109332	0.0189115	miR-targeted genes in muscle cell - TarBase	Wikipathways	WP2005	6	LRP1; ARID1A; RB1; CTNNB1; SYNE1; SYNE2
2.88012e-05	0.00046082	Striated Muscle Contraction Pathway	Wikipathways	WP383	4	DMD; NEB; TTN; MYH6
0.000395788	0.00281449	Arrhythmogenic Right Ventricular Cardiomyopathy	Wikipathways	WP2118	4	CTNNB1; LAMA2; RYR2; DMD
0.00219495	0.00936513	Spinal Cord Injury	Wikipathways	WP2431	4	ACAN; VCAN; TP53; RB1
0.00440643	0.0122605	Ectoderm Differentiation	Wikipathways	WP2858	4	CTNNB1; ZFHX4; DMD; PTPRB
0.00586663	0.012947	Breast cancer pathway	Wikipathways	WP4262	4	CTNNB1; TP53; AXIN1; RB1
0.0187507	0.0272738	Cell Cycle	Wikipathways	WP179	3	TP53; RB1; PRKDC
0.0118447	0.0194375	Wnt Signaling Pathway and Pluripotency	Wikipathways	WP399	3	CTNNB1; TP53; AXIN1
6.38912e-05	0.000584148	Regulation of Wnt-B-catenin Signaling by Small Molecule Compounds	Wikipathways	WP3664	3	CTNNB1; LRP1; AXIN1
0.00174678	0.00859953	Vitamin B12 Metabolism	Wikipathways	WP1533	3	CUBN; ALB; APOB
0.00320067	0.0102421	Pathways Affected in Adenoid Cystic Carcinoma	Wikipathways	WP3651	3	ARID1A; TP53; PRKDC
0.00320067	0.0102421	Endometrial cancer	Wikipathways	WP4155	3	CTNNB1; TP53; AXIN1
0.00365166	0.0111289	Folate Metabolism	Wikipathways	WP176	3	ALB; APOB; TP53
0.00397282	0.0115573	DNA Damage Response	Wikipathways	WP707	3	TP53; RB1; PRKDC
0.00484936	0.0122605	Chromosomal and microsatellite instability in colorectal cancer	Wikipathways	WP4216	3	CTNNB1; TP53; AXIN1
0.005427	0.012864	Viral Acute Myocarditis	Wikipathways	WP4298	3	MYH6; LAMA2; DMD
0.00839777	0.0162866	Retinoblastoma Gene in Cancer	Wikipathways	WP2446	3	TP53; RB1; PRKDC
0.00839777	0.0162866	miRNA Regulation of DNA Damage Response	Wikipathways	WP1530	3	TP53; RB1; PRKDC
0.0148913	0.0226915	DNA Damage Response (only ATM dependent)	Wikipathways	WP710	3	CTNNB1; TP53; AXIN1
0.0240488	0.0334592	TGF-beta Signaling Pathway	Wikipathways	WP366	3	TERT; TP53; AXIN1
0.0306119	0.0399828	Alzheimers Disease	Wikipathways	WP2059	3	RYR3; LRP1; TP53
0.0328028	0.0411643	Calcium Regulation in the Cardiac Cell	Wikipathways	WP536	3	RYR1; RYR3; RYR2
0.035074	0.0421697	Mesodermal Commitment Pathway	Wikipathways	WP2857	3	ZFHX4; MACF1; AXIN1
0.0362395	0.0421697	Myometrial Relaxation and Contraction Pathways	Wikipathways	WP289	3	RYR1; RYR3; RYR2
2.72342e-05	0.00046082	Cell-type Dependent Selectivity of CCK2R Signaling	Wikipathways	WP3679	3	RYR1; RYR3; RYR2
