# Supplementary material for: Integrative analysis of highly mutated genes in hepatitis B virus‐related hepatic carcinoma
Source: Cancer Med. 2020 Feb 4;9(7):2462–79. doi: 10.1002/cam4.2903 (PMC7131865; doi:10.1002/cam4.2903)
Supplement: Supplementary file 8 [file CAM4-9-2462-s008.xlsx]

## Sheet: Sheet1
Supplementary Table 8. The results of KEGG pathway analysis of cancer driver genes
p-value	q-value	pathway	source	external_id	Number	members_input_overlap
0.000184221	0.00131587	Human papillomavirus infection - Homo sapiens (human)	KEGG	path:hsa05165	6	LAMA1; LAMA2; TP53; AXIN1; RB1; CTNNB1
0.00186417	0.00334071	Pathways in cancer - Homo sapiens (human)	KEGG	path:hsa05200	6	LAMA1; LAMA2; TP53; AXIN1; RB1; CTNNB1
3.54391e-06	8.85978e-05	Hepatocellular carcinoma - Homo sapiens (human)	KEGG	path:hsa05225	6	TP53; AXIN1; ARID2; ARID1A; RB1; CTNNB1
8.58597e-05	0.000715497	Small cell lung cancer - Homo sapiens (human)	KEGG	path:hsa05222	4	LAMA1; LAMA2; TP53; RB1
0.000498624	0.0017811	Breast cancer - Homo sapiens (human)	KEGG	path:hsa05224	4	CTNNB1; TP53; RB1; AXIN1
0.000524736	0.0017811	Gastric cancer - Homo sapiens (human)	KEGG	path:hsa05226	4	CTNNB1; TP53; RB1; AXIN1
5.5012e-05	0.00068765	Hypertrophic cardiomyopathy (HCM) - Homo sapiens (human)	KEGG	path:hsa05410	4	DMD; LAMA2; MYH6; TTN
7.23148e-05	0.000715497	Dilated cardiomyopathy (DCM) - Homo sapiens (human)	KEGG	path:hsa05414	4	DMD; LAMA2; MYH6; TTN
0.00375617	0.00536595	Cell cycle - Homo sapiens (human)	KEGG	path:hsa04110	3	TP53; RB1; PRKDC
0.00615264	0.00809559	Wnt signaling pathway - Homo sapiens (human)	KEGG	path:hsa04310	3	CTNNB1; TP53; AXIN1
0.0137756	0.0149735	Focal adhesion - Homo sapiens (human)	KEGG	path:hsa04510	3	CTNNB1; LAMA1; LAMA2
0.00115315	0.00250685	ECM-receptor interaction - Homo sapiens (human)	KEGG	path:hsa04512	3	LAMA1; LAMA2; HSPG2
0.00311244	0.00483159	Thyroid hormone signaling pathway - Homo sapiens (human)	KEGG	path:hsa04919	3	CTNNB1; TP53; MYH6
0.00686607	0.00873695	Cushing syndrome - Homo sapiens (human)	KEGG	path:hsa04934	3	CTNNB1; RB1; AXIN1
0.0126906	0.0144212	Huntington disease - Homo sapiens (human)	KEGG	path:hsa05016	3	DNAH8; DNAH9; TP53
0.00698956	0.00873695	Hepatitis C - Homo sapiens (human)	KEGG	path:hsa05160	3	CTNNB1; TP53; RB1
0.00570299	0.00770675	Hepatitis B - Homo sapiens (human)	KEGG	path:hsa05161	3	HSPG2; TP53; RB1
0.0190783	0.0198732	Human cytomegalovirus infection - Homo sapiens (human)	KEGG	path:hsa05163	3	CTNNB1; TP53; RB1
0.0114896	0.01336	Kaposi sarcoma-associated herpesvirus infection - Homo sapiens (human)	KEGG	path:hsa05167	3	CTNNB1; TP53; RB1
0.0141488	0.0150519	Proteoglycans in cancer - Homo sapiens (human)	KEGG	path:hsa05205	3	CTNNB1; HSPG2; TP53
0.00132342	0.00275712	Colorectal cancer - Homo sapiens (human)	KEGG	path:hsa05210	3	CTNNB1; TP53; AXIN1
0.000418784	0.0017811	Endometrial cancer - Homo sapiens (human)	KEGG	path:hsa05213	3	CTNNB1; TP53; AXIN1
0.0018708	0.00334071	Prostate cancer - Homo sapiens (human)	KEGG	path:hsa05215	3	CTNNB1; TP53; RB1
0.000534329	0.0017811	Basal cell carcinoma - Homo sapiens (human)	KEGG	path:hsa05217	3	CTNNB1; TP53; AXIN1
0.000790104	0.00203767	Arrhythmogenic right ventricular cardiomyopathy (ARVC) - Homo sapiens (human)	KEGG	path:hsa05412	3	CTNNB1; LAMA2; DMD
0.000418784	0.0017811	Viral myocarditis - Homo sapiens (human)	KEGG	path:hsa05416	3	DMD; LAMA2; MYH6
