# Supplementary material for: Integrative analysis of highly mutated genes in hepatitis B virus‐related hepatic carcinoma
Source: Cancer Med. 2020 Feb 4;9(7):2462–79. doi: 10.1002/cam4.2903 (PMC7131865; doi:10.1002/cam4.2903)
Supplement: Supplementary file 9 [file CAM4-9-2462-s009.xlsx]

## Sheet: Sheet1
Supplementary Table 9. The results of WIKI pathway analysis of cancer driver genes
p-value	q-value	pathway	source	external_id	Number	members_input_overlap
0.00734398	0.00895607	miR-targeted genes in lymphocytes - TarBase	Wikipathways	WP2004	5	CTNNB1; ARID2; ARID1A; SYNE2; RB1
0.00314368	0.00483159	miR-targeted genes in muscle cell - TarBase	Wikipathways	WP2005	5	CTNNB1; ARID1A; LRP1; SYNE2; RB1
0.00964806	0.0114858	miR-targeted genes in epithelium - TarBase	Wikipathways	WP2002	4	ARID1A; LRP1; SYNE2; RB1
2.39476e-06	8.85978e-05	Striated Muscle Contraction Pathway	Wikipathways	WP383	4	DMD; NEB; TTN; MYH6
0.000594267	0.00180158	Breast cancer pathway	Wikipathways	WP4262	4	CTNNB1; TP53; AXIN1; RB1
0.00146098	0.00280958	miRNA Regulation of DNA Damage Response	Wikipathways	WP1530	3	TP53; RB1; PRKDC
0.000286082	0.0017811	Vitamin B12 Metabolism	Wikipathways	WP1533	3	CUBN; ALB; APOB
0.000612538	0.00180158	Folate Metabolism	Wikipathways	WP176	3	ALB; APOB; TP53
0.00342499	0.00503675	Cell Cycle	Wikipathways	WP179	3	TP53; RB1; PRKDC
0.00085582	0.00203767	Arrhythmogenic Right Ventricular Cardiomyopathy	Wikipathways	WP2118	3	CTNNB1; LAMA2; DMD
0.00318885	0.00483159	Spinal Cord Injury	Wikipathways	WP2431	3	ACAN; TP53; RB1
0.00146098	0.00280958	Retinoblastoma Gene in Cancer	Wikipathways	WP2446	3	TP53; RB1; PRKDC
0.00548586	0.00761925	Ectoderm Differentiation	Wikipathways	WP2858	3	CTNNB1; DMD; PTPRB
0.0135912	0.0149735	Focal Adhesion	Wikipathways	WP306	3	CTNNB1; LAMA1; LAMA2
0.000534329	0.0017811	Pathways Affected in Adenoid Cystic Carcinoma	Wikipathways	WP3651	3	ARID1A; TP53; PRKDC
9.90763e-06	0.000165127	Regulation of Wnt-B-catenin Signaling by Small Molecule Compounds	Wikipathways	WP3664	3	CTNNB1; LRP1; AXIN1
0.00210001	0.00362071	Wnt Signaling Pathway and Pluripotency	Wikipathways	WP399	3	CTNNB1; TP53; AXIN1
0.000534329	0.0017811	Endometrial cancer	Wikipathways	WP4155	3	CTNNB1; TP53; AXIN1
0.000822544	0.00203767	Chromosomal and microsatellite instability in colorectal cancer	Wikipathways	WP4216	3	CTNNB1; TP53; AXIN1
0.000924916	0.00210208	Viral Acute Myocarditis	Wikipathways	WP4298	3	MYH6; LAMA2; DMD
0.000668533	0.00185704	DNA Damage Response	Wikipathways	WP707	3	TP53; RB1; PRKDC
0.00267776	0.00446293	DNA Damage Response (only ATM dependent)	Wikipathways	WP710	3	CTNNB1; TP53; AXIN1
