# Supplementary material for: Integrative analysis of highly mutated genes in hepatitis B virus‐related hepatic carcinoma
Source: Cancer Med. 2020 Feb 4;9(7):2462–79. doi: 10.1002/cam4.2903 (PMC7131865; doi:10.1002/cam4.2903)
Supplement: Supplementary file 10 [file CAM4-9-2462-s010.xlsx]

## Sheet: Sheet1
Supplementary Table 10. The results of GO analysis of upregulated mutated genes
source	term_name	term_id	adjusted_p_value	intersection_size	intersections
GO:BP	multicellular organismal process	GO:0032501	0.000285829	29	ACAN,ARID1A,ARID2,AXIN1,COL11A1,COL12A1,CTNNB1,CUBN,FLG,HERC1,HERC2,HSPG2,KMT2D,MUC4,NAV3,NEB,OBSCN,PCDH15,PREX2,PRKDC,RB1,RYR1,RYR2,RYR3,SDK1,TERT,TP53,TTN,VCAN
GO:BP	cellular component organization	GO:0016043	0.000181402	27	ACAN,AHNAK,ARID1A,ARID2,AXIN1,COL11A1,COL12A1,CTNNB1,DNAH8,DST,HERC1,HSPG2,KMT2D,NAV3,NEB,OBSCN,PCDH15,PREX2,PRKDC,RB1,RYR1,RYR3,SDK1,TERT,TP53,TTN,VCAN
GO:BP	cellular component organization or biogenesis	GO:0071840	0.000351523	27	ACAN,AHNAK,ARID1A,ARID2,AXIN1,COL11A1,COL12A1,CTNNB1,DNAH8,DST,HERC1,HSPG2,KMT2D,NAV3,NEB,OBSCN,PCDH15,PREX2,PRKDC,RB1,RYR1,RYR3,SDK1,TERT,TP53,TTN,VCAN
GO:BP	multicellular organism development	GO:0007275	0.000285087	25	ACAN,ARID1A,ARID2,AXIN1,COL11A1,COL12A1,CTNNB1,FLG,HERC1,HSPG2,KMT2D,NAV3,NEB,OBSCN,PCDH15,PREX2,PRKDC,RB1,RYR1,RYR2,SDK1,TERT,TP53,TTN,VCAN
GO:BP	anatomical structure development	GO:0048856	0.00180013	25	ACAN,ARID1A,ARID2,AXIN1,COL11A1,COL12A1,CTNNB1,FLG,HERC1,HSPG2,KMT2D,NAV3,NEB,OBSCN,PCDH15,PREX2,PRKDC,RB1,RYR1,RYR2,SDK1,TERT,TP53,TTN,VCAN
GO:BP	developmental process	GO:0032502	0.00744691	25	ACAN,ARID1A,ARID2,AXIN1,COL11A1,COL12A1,CTNNB1,FLG,HERC1,HSPG2,KMT2D,NAV3,NEB,OBSCN,PCDH15,PREX2,PRKDC,RB1,RYR1,RYR2,SDK1,TERT,TP53,TTN,VCAN
GO:BP	system development	GO:0048731	0.00127243	23	ACAN,ARID1A,ARID2,COL11A1,COL12A1,CTNNB1,FLG,HERC1,HSPG2,KMT2D,NAV3,NEB,PCDH15,PREX2,PRKDC,RB1,RYR1,RYR2,SDK1,TERT,TP53,TTN,VCAN
GO:BP	cell differentiation	GO:0030154	0.000453477	22	ACAN,ARID1A,COL11A1,COL12A1,CTNNB1,FLG,HERC1,HSPG2,KMT2D,NAV3,NEB,OBSCN,PCDH15,PREX2,PRKDC,RB1,RYR1,SDK1,TERT,TP53,TTN,VCAN
GO:BP	cellular developmental process	GO:0048869	0.00102665	22	ACAN,ARID1A,COL11A1,COL12A1,CTNNB1,FLG,HERC1,HSPG2,KMT2D,NAV3,NEB,OBSCN,PCDH15,PREX2,PRKDC,RB1,RYR1,SDK1,TERT,TP53,TTN,VCAN
GO:BP	anatomical structure morphogenesis	GO:0009653	8.07524e-06	20	ACAN,ARID1A,ARID2,COL11A1,COL12A1,CTNNB1,HERC1,HSPG2,NEB,OBSCN,PCDH15,PREX2,PRKDC,RB1,RYR1,RYR2,SDK1,TERT,TP53,TTN
GO:BP	animal organ development	GO:0048513	0.00547736	19	ACAN,ARID1A,ARID2,COL11A1,COL12A1,CTNNB1,FLG,HERC1,HSPG2,KMT2D,NEB,PCDH15,PRKDC,RB1,RYR1,RYR2,SDK1,TP53,TTN
GO:BP	protein-containing complex subunit organization	GO:0043933	8.62766e-05	17	ACAN,AHNAK,ARID1A,ARID2,AXIN1,COL11A1,COL12A1,CTNNB1,DNAH8,KMT2D,NAV3,RB1,RYR1,RYR3,TERT,TP53,TTN
GO:BP	cell development	GO:0048468	9.82742e-05	17	ACAN,COL11A1,COL12A1,CTNNB1,HERC1,KMT2D,NEB,OBSCN,PCDH15,PREX2,PRKDC,RB1,RYR1,SDK1,TERT,TP53,TTN
GO:BP	cellular component assembly	GO:0022607	0.00994775	17	AHNAK,AXIN1,CTNNB1,DNAH8,DST,KMT2D,NAV3,NEB,OBSCN,PCDH15,RB1,RYR1,RYR3,SDK1,TERT,TP53,TTN
GO:BP	cellular component biogenesis	GO:0044085	0.0283406	17	AHNAK,AXIN1,CTNNB1,DNAH8,DST,KMT2D,NAV3,NEB,OBSCN,PCDH15,RB1,RYR1,RYR3,SDK1,TERT,TP53,TTN
GO:BP	tissue development	GO:0009888	0.00033701	16	ACAN,ARID1A,ARID2,COL11A1,COL12A1,CTNNB1,FLG,HSPG2,NEB,PCDH15,PRKDC,RB1,RYR1,RYR2,TP53,TTN
GO:BP	circulatory system development	GO:0072359	1.31878e-05	14	ACAN,ARID1A,ARID2,COL11A1,CTNNB1,HSPG2,NEB,PRKDC,RB1,RYR1,RYR2,TERT,TP53,TTN
GO:BP	animal organ morphogenesis	GO:0009887	4.62656e-05	13	ACAN,ARID1A,ARID2,COL11A1,COL12A1,CTNNB1,HSPG2,PCDH15,RYR1,RYR2,SDK1,TP53,TTN
GO:BP	anatomical structure formation involved in morphogenesis	GO:0048646	0.000141382	13	ARID1A,COL11A1,COL12A1,CTNNB1,HERC1,HSPG2,NEB,OBSCN,PRKDC,SDK1,TERT,TP53,TTN
GO:BP	heart development	GO:0007507	5.20842e-07	12	ACAN,ARID1A,ARID2,COL11A1,CTNNB1,NEB,PRKDC,RB1,RYR1,RYR2,TP53,TTN
GO:BP	supramolecular fiber organization	GO:0097435	0.000418865	10	ACAN,COL11A1,COL12A1,DST,NAV3,NEB,OBSCN,PCDH15,RB1,TTN
GO:BP	striated muscle tissue development	GO:0014706	5.19387e-05	9	ARID1A,ARID2,COL11A1,CTNNB1,NEB,RB1,RYR1,RYR2,TTN
GO:BP	muscle tissue development	GO:0060537	7.46049e-05	9	ARID1A,ARID2,COL11A1,CTNNB1,NEB,RB1,RYR1,RYR2,TTN
GO:BP	muscle structure development	GO:0061061	0.00486062	9	ARID1A,COL11A1,CTNNB1,NEB,OBSCN,RB1,RYR1,RYR2,TTN
GO:BP	cellular response to organic cyclic compound	GO:0071407	0.023592	8	ARID1A,AXIN1,CTNNB1,KMT2D,RB1,RYR1,RYR2,RYR3
GO:BP	heart morphogenesis	GO:0003007	0.000716507	7	ARID2,COL11A1,CTNNB1,RYR1,RYR2,TP53,TTN
GO:BP	muscle cell differentiation	GO:0042692	0.0109222	7	ARID1A,CTNNB1,NEB,OBSCN,RB1,RYR1,TTN
GO:BP	muscle organ development	GO:0007517	0.0149064	7	COL11A1,CTNNB1,NEB,RB1,RYR1,RYR2,TTN
GO:BP	embryonic organ development	GO:0048568	0.0212814	7	ARID1A,ARID2,COL11A1,CTNNB1,PCDH15,RYR2,TP53
GO:BP	anatomical structure homeostasis	GO:0060249	0.0232734	7	CTNNB1,CUBN,MUC4,PCDH15,PRKDC,RB1,TERT
GO:BP	cardiac muscle tissue development	GO:0048738	0.00691621	6	ARID1A,ARID2,COL11A1,NEB,RYR2,TTN
GO:BP	striated muscle cell differentiation	GO:0051146	0.0273055	6	ARID1A,NEB,OBSCN,RB1,RYR1,TTN
GO:BP	intracellular steroid hormone receptor signaling pathway	GO:0030518	0.00763399	5	ARID1A,AXIN1,CTNNB1,KMT2D,RB1
GO:BP	response to calcium ion	GO:0051592	0.0157037	5	PCDH15,RYR1,RYR2,RYR3,TTN
GO:BP	steroid hormone mediated signaling pathway	GO:0043401	0.0383583	5	ARID1A,AXIN1,CTNNB1,KMT2D,RB1
GO:BP	gastrulation	GO:0007369	0.0404068	5	ARID1A,COL11A1,COL12A1,CTNNB1,TP53
GO:BP	collagen fibril organization	GO:0030199	0.00531402	4	ACAN,COL11A1,COL12A1,RB1
GO:BP	proteoglycan metabolic process	GO:0006029	0.0392017	4	ACAN,COL11A1,CTNNB1,VCAN
GO:BP	cellular response to caffeine	GO:0071313	0.00126869	3	RYR1,RYR2,RYR3
GO:BP	cellular response to purine-containing compound	GO:0071415	0.00301229	3	RYR1,RYR2,RYR3
GO:BP	response to diuretic	GO:0036270	0.00712605	3	RYR1,RYR2,RYR3
GO:BP	response to caffeine	GO:0031000	0.00712605	3	RYR1,RYR2,RYR3
GO:BP	beta-catenin-TCF complex assembly	GO:1904837	0.0418551	3	CTNNB1,KMT2D,TERT
GO:CC	supramolecular fiber	GO:0099512	1.41845e-06	13	AHNAK,COL11A1,CTNNB1,DNAH8,DST,FLG,NAV3,NEB,OBSCN,RYR1,RYR2,RYR3,TTN
GO:CC	supramolecular polymer	GO:0099081	1.56452e-06	13	AHNAK,COL11A1,CTNNB1,DNAH8,DST,FLG,NAV3,NEB,OBSCN,RYR1,RYR2,RYR3,TTN
GO:CC	supramolecular complex	GO:0099080	1.58371e-06	13	AHNAK,COL11A1,CTNNB1,DNAH8,DST,FLG,NAV3,NEB,OBSCN,RYR1,RYR2,RYR3,TTN
GO:CC	contractile fiber part	GO:0044449	3.39138e-08	9	AHNAK,CTNNB1,DST,NEB,OBSCN,RYR1,RYR2,RYR3,TTN
GO:CC	myofibril	GO:0030016	4.13821e-08	9	AHNAK,CTNNB1,DST,NEB,OBSCN,RYR1,RYR2,RYR3,TTN
GO:CC	contractile fiber	GO:0043292	5.85401e-08	9	AHNAK,CTNNB1,DST,NEB,OBSCN,RYR1,RYR2,RYR3,TTN
GO:CC	extracellular matrix	GO:0031012	6.74221e-05	9	ACAN,COL11A1,COL12A1,DST,FBN3,FLG,HSPG2,MUC4,VCAN
GO:CC	Z disc	GO:0030018	1.50724e-08	8	CTNNB1,DST,NEB,OBSCN,RYR1,RYR2,RYR3,TTN
GO:CC	I band	GO:0031674	3.06708e-08	8	CTNNB1,DST,NEB,OBSCN,RYR1,RYR2,RYR3,TTN
GO:CC	sarcomere	GO:0030017	5.48344e-07	8	CTNNB1,DST,NEB,OBSCN,RYR1,RYR2,RYR3,TTN
GO:CC	collagen-containing extracellular matrix	GO:0062023	0.00153236	7	ACAN,COL11A1,COL12A1,DST,FLG,HSPG2,VCAN
GO:CC	axoneme	GO:0005930	0.00252887	6	DNAH5,DNAH7,DNAH8,DNAH9,HYDIN,DYNC2H1
GO:CC	ciliary plasm	GO:0097014	0.00265363	6	DNAH5,DNAH7,DNAH8,DNAH9,HYDIN,DYNC2H1
GO:CC	sarcolemma	GO:0042383	0.000999825	5	AHNAK,OBSCN,RYR1,RYR2,RYR3
GO:CC	axoneme part	GO:0044447	0.000165109	5	DNAH5,DNAH7,DNAH8,DNAH9,HYDIN
GO:CC	dynein complex	GO:0030286	0.000569695	5	DNAH5,DNAH7,DNAH8,DNAH9,DYNC2H1
GO:CC	sarcoplasmic reticulum	GO:0016529	0.00276766	5	ANK3,SYNE2,RYR1,RYR2,RYR3
GO:CC	sarcoplasm	GO:0016528	0.00501234	5	ANK3,SYNE2,RYR1,RYR2,RYR3
GO:CC	lysosomal lumen	GO:0043202	0.00585115	4	ACAN,CUBN,HSPG2,VCAN
GO:CC	Golgi lumen	GO:0005796	0.00661382	4	ACAN,HSPG2,MUC4,VCAN
GO:CC	costamere	GO:0043034	0.000274883	4	AHNAK,AHNAK2,ANK3,DMD
GO:CC	T-tubule	GO:0030315	0.0173831	4	AHNAK,AHNAK2,ANK3,RYR1
GO:CC	lateral plasma membrane	GO:0016328	0.026755	4	ANK3,AXIN1,CTNNB1,DMD
GO:CC	smooth endoplasmic reticulum	GO:0005790	0.00789125	3	RYR1,RYR2,RYR3
GO:CC	A band	GO:0031672	0.00934514	3	DST,OBSCN,TTN
GO:CC	sarcoplasmic reticulum membrane	GO:0033017	0.0101336	3	RYR1,RYR2,RYR3
GO:CC	extracellular matrix component	GO:0044420	0.0276246	3	ACAN,COL11A1,COL12A1
GO:CC	axonemal dynein complex	GO:0005858	0.012683	3	DNAH5,DNAH7,DNAH8
GO:MF	ion binding	GO:0043167	0.0364763	23	ACAN,ARID2,COL11A1,CUBN,DNAH8,DST,FBN3,FLG,HERC2,HSPG2,KMT2D,NAV3,OBSCN,PCDH15,PRKDC,RYR1,RYR2,RYR3,TERT,TP53,TTN,VCAN,ZNF208
GO:MF	metal ion binding	GO:0046872	0.00370027	20	ACAN,ARID2,COL11A1,CUBN,DST,FBN3,FLG,HERC2,HSPG2,KMT2D,OBSCN,PCDH15,RYR1,RYR2,RYR3,TERT,TP53,TTN,VCAN,ZNF208
GO:MF	cation binding	GO:0043169	0.00527214	20	ACAN,ARID2,COL11A1,CUBN,DST,FBN3,FLG,HERC2,HSPG2,KMT2D,OBSCN,PCDH15,RYR1,RYR2,RYR3,TERT,TP53,TTN,VCAN,ZNF208
GO:MF	structural molecule activity	GO:0005198	7.49922e-07	12	ACAN,AHNAK,COL11A1,COL12A1,FBN3,FLG,HSPG2,MUC4,NEB,OBSCN,TTN,VCAN
GO:MF	calcium ion binding	GO:0005509	1.34244e-06	12	ACAN,CUBN,DST,FBN3,FLG,HSPG2,PCDH15,RYR1,RYR2,RYR3,TTN,VCAN
GO:MF	actin binding	GO:0003779	0.00501878	10	DMD,SYNE2,DST,FMN2,MACF1,SYNE1,TTN,XIRP2,MYH6,NEB
GO:MF	ATPase activity	GO:0016887	0.0345207	9	ABCA13,DNAH5,DNAH7,DNAH8,DNAH9,MACF1,MDN1,DYNC2H1,MYH6
GO:MF	extracellular matrix structural constituent	GO:0005201	8.19246e-06	7	ACAN,COL11A1,COL12A1,FBN3,HSPG2,MUC4,VCAN
GO:MF	actin filament binding	GO:0051015	0.00723069	7	SYNE2,MACF1,SYNE1,TTN,XIRP2,MYH6,NEB
GO:MF	motor activity	GO:0003774	0.0112238	6	DNAH5,DNAH7,DNAH8,DNAH9,DYNC2H1,MYH6
GO:MF	calmodulin binding	GO:0005516	0.0139941	5	OBSCN,RYR1,RYR2,RYR3,TTN
GO:MF	ATP-dependent microtubule motor activity, minus-end-directed	GO:0008569	5.59529e-06	5	DNAH5,DNAH7,DNAH8,DNAH9,DYNC2H1
GO:MF	dynein light intermediate chain binding	GO:0051959	5.5355e-05	5	DNAH5,DNAH7,DNAH8,DNAH9,DYNC2H1
GO:MF	dynein intermediate chain binding	GO:0045505	5.5355e-05	5	DNAH5,DNAH7,DNAH8,DNAH9,DYNC2H1
GO:MF	ATP-dependent microtubule motor activity	GO:1990939	0.000834109	5	DNAH5,DNAH7,DNAH8,DNAH9,DYNC2H1
GO:MF	microtubule motor activity	GO:0003777	0.0127988	5	DNAH5,DNAH7,DNAH8,DNAH9,DYNC2H1
GO:MF	calcium-induced calcium release activity	GO:0048763	9.83761e-06	3	RYR1,RYR2,RYR3
GO:MF	ryanodine-sensitive calcium-release channel activity	GO:0005219	9.83761e-06	3	RYR1,RYR2,RYR3
GO:MF	extracellular matrix structural constituent conferring compression resistance	GO:0030021	0.00370087	3	ACAN,HSPG2,VCAN
GO:MF	calcium-release channel activity	GO:0015278	0.00370087	3	RYR1,RYR2,RYR3
GO:MF	ligand-gated calcium channel activity	GO:0099604	0.00781231	3	RYR1,RYR2,RYR3
GO:MF	disordered domain specific binding	GO:0097718	0.0141606	3	CTNNB1,RB1,TP53
GO:MF	intracellular ligand-gated ion channel activity	GO:0005217	0.0141606	3	RYR1,RYR2,RYR3
GO:MF	structural constituent of muscle	GO:0008307	0.0288683	3	NEB,OBSCN,TTN
GO:MF	structural molecule activity conferring elasticity	GO:0097493	0.00710089	3	AHNAK,FBN2,TTN
