# Supplementary material for: Integrative analysis of highly mutated genes in hepatitis B virus‐related hepatic carcinoma
Source: Cancer Med. 2020 Feb 4;9(7):2462–79. doi: 10.1002/cam4.2903 (PMC7131865; doi:10.1002/cam4.2903)
Supplement: Supplementary file 11 [file CAM4-9-2462-s011.xlsx]

## Sheet: Sheet1
Supplementary Table 11. The results of KEGG pathway analysis of upregulated mutated genes
p-value	q-value	pathway	source	external_id	Number	members_input_overlap
1.71609e-07	6.86438e-06	Hepatocellular carcinoma - Homo sapiens (human)	KEGG	path:hsa05225	7	TP53; AXIN1; ARID2; ARID1A; RB1; CTNNB1; TERT
3.39686e-05	0.000452914	Gastric cancer - Homo sapiens (human)	KEGG	path:hsa05226	5	CTNNB1; TERT; TP53; RB1; AXIN1
0.00152743	0.00359394	Human papillomavirus infection - Homo sapiens (human)	KEGG	path:hsa05165	5	CTNNB1; TERT; TP53; RB1; AXIN1
0.00990723	0.0120088	Pathways in cancer - Homo sapiens (human)	KEGG	path:hsa05200	5	CTNNB1; TERT; TP53; RB1; AXIN1
0.000498624	0.00216097	Breast cancer - Homo sapiens (human)	KEGG	path:hsa05224	4	CTNNB1; TP53; RB1; AXIN1
0.000594267	0.00216097	Cushing syndrome - Homo sapiens (human)	KEGG	path:hsa04934	4	CTNNB1; RB1; AXIN1; KMT2D
0.000418784	0.00216097	Endometrial cancer - Homo sapiens (human)	KEGG	path:hsa05213	3	CTNNB1; TP53; AXIN1
0.000534329	0.00216097	Basal cell carcinoma - Homo sapiens (human)	KEGG	path:hsa05217	3	CTNNB1; TP53; AXIN1
0.00132342	0.00359394	Colorectal cancer - Homo sapiens (human)	KEGG	path:hsa05210	3	CTNNB1; TP53; AXIN1
0.00181607	0.00393852	Circadian entrainment - Homo sapiens (human)	KEGG	path:hsa04713	3	RYR1; RYR3; RYR2
0.0018708	0.00393852	Prostate cancer - Homo sapiens (human)	KEGG	path:hsa05215	3	CTNNB1; TP53; RB1
0.00375617	0.00653246	Cell cycle - Homo sapiens (human)	KEGG	path:hsa04110	3	TP53; RB1; PRKDC
0.0049652	0.00794432	Apelin signaling pathway - Homo sapiens (human)	KEGG	path:hsa04371	3	RYR1; RYR3; RYR2
0.00570299	0.00877384	Hepatitis B - Homo sapiens (human)	KEGG	path:hsa05161	3	HSPG2; TP53; RB1
0.00615264	0.0089547	Wnt signaling pathway - Homo sapiens (human)	KEGG	path:hsa04310	3	CTNNB1; TP53; AXIN1
0.00662303	0.00901879	Oxytocin signaling pathway - Homo sapiens (human)	KEGG	path:hsa04921	3	RYR1; RYR3; RYR2
0.00698956	0.00901879	Hepatitis C - Homo sapiens (human)	KEGG	path:hsa05160	3	CTNNB1; TP53; RB1
0.0113237	0.0131309	Calcium signaling pathway - Homo sapiens (human)	KEGG	path:hsa04020	3	RYR1; RYR3; RYR2
0.0114896	0.0131309	Kaposi sarcoma-associated herpesvirus infection - Homo sapiens (human)	KEGG	path:hsa05167	3	CTNNB1; TP53; RB1
0.0141488	0.0157209	Proteoglycans in cancer - Homo sapiens (human)	KEGG	path:hsa05205	3	CTNNB1; HSPG2; TP53
0.0177673	0.0192079	Human T-cell leukemia virus 1 infection - Homo sapiens (human)	KEGG	path:hsa05166	3	TERT; TP53; RB1
0.0190783	0.0200824	Human cytomegalovirus infection - Homo sapiens (human)	KEGG	path:hsa05163	3	CTNNB1; TP53; RB1
