# Supplementary material for: Integrative analysis of highly mutated genes in hepatitis B virus‐related hepatic carcinoma
Source: Cancer Med. 2020 Feb 4;9(7):2462–79. doi: 10.1002/cam4.2903 (PMC7131865; doi:10.1002/cam4.2903)
Supplement: Supplementary file 12 [file CAM4-9-2462-s012.xlsx]

## Sheet: Sheet1
Supplementary Table 12. The results of WIKI pathway analysis of upregulated mutated genes
p-value	q-value	pathway	source	external_id	Number	members_input_overlap
0.00734398	0.00917997	miR-targeted genes in lymphocytes - TarBase	Wikipathways	WP2004	5	CTNNB1; ARID2; ARID1A; TERT; RB1
0.000208868	0.00208868	Spinal Cord Injury	Wikipathways	WP2431	4	ACAN; VCAN; TP53; RB1
0.000594267	0.00216097	Breast cancer pathway	Wikipathways	WP4262	4	CTNNB1; TP53; AXIN1; RB1
4.19601e-06	8.39202e-05	Cell-type Dependent Selectivity of CCK2R Signaling	Wikipathways	WP3679	3	RYR1; RYR3; RYR2
0.000534329	0.00216097	Pathways Affected in Adenoid Cystic Carcinoma	Wikipathways	WP3651	3	ARID1A; TP53; PRKDC
0.000534329	0.00216097	Endometrial cancer	Wikipathways	WP4155	3	CTNNB1; TP53; AXIN1
0.000668533	0.00222844	DNA Damage Response	Wikipathways	WP707	3	TP53; RB1; PRKDC
0.000822544	0.0025309	Chromosomal and microsatellite instability in colorectal cancer	Wikipathways	WP4216	3	CTNNB1; TP53; AXIN1
0.00146098	0.00359394	Retinoblastoma Gene in Cancer	Wikipathways	WP2446	3	TP53; RB1; PRKDC
0.00146098	0.00359394	miRNA Regulation of DNA Damage Response	Wikipathways	WP1530	3	TP53; RB1; PRKDC
0.00210001	0.00420002	Wnt Signaling Pathway and Pluripotency	Wikipathways	WP399	3	CTNNB1; TP53; AXIN1
0.00267776	0.0051005	DNA Damage Response (only ATM dependent)	Wikipathways	WP710	3	CTNNB1; TP53; AXIN1
0.00342499	0.00622725	Cell Cycle	Wikipathways	WP179	3	TP53; RB1; PRKDC
0.00447577	0.00745961	TGF-beta Signaling Pathway	Wikipathways	WP366	3	TERT; TP53; AXIN1
0.00626829	0.0089547	Calcium Regulation in the Cardiac Cell	Wikipathways	WP536	3	RYR1; RYR3; RYR2
0.00698956	0.00901879	Myometrial Relaxation and Contraction Pathways	Wikipathways	WP289	3	RYR1; RYR3; RYR2
